# Supplementary material for: An interdisciplinary analysis of recreational birdwatching and wetland extent in the Murray-Darling Basin, Australia
Source: iScience. 2026 Jan 19;29(2):114743. doi: 10.1016/j.isci.2026.114743 (PMC12919282; doi:10.1016/j.isci.2026.114743)
Supplement: Table S5. Unique bird species (and species family groupings) from hotspot sites, related to Results [file mmc2.xlsx]

## Sheet: Unique_Species_All_Sites
Data compiled from eBird species lists posted at the named sites between 1st April 2013 and 31st March 2019 (inclusive).
eBird citizen science data were obtained for research use, with authorization, from the Cornell Lab of Ornithology, 159 Sapsucker Woods Road, Ithaca, NY, 14850, USA; eBird@cornell.edu (Sullivan et al., 2014). The authors particularly thank Jenna Curtis (eBird Project Leader) for helpful comments and suggestions.
Unique_Species - all sites combined	Unique_Species - Barmah Murray	Unique_Species - Bowra	Unique_Species - Cargelligo	Unique_Species - Fievebough Tuckerbill	Unique Species - Gum	Unique Species - Hattah Kulkyne	Unique Species - Kerang	Unique Species - Macquarie Marshes	Unique Species - Shepparton	Unique Species - Wonga W Albury
Acanthagenys rufogularis	Acanthagenys rufogularis	Acanthagenys rufogularis	Acanthagenys rufogularis	Acanthagenys rufogularis	Acanthagenys rufogularis	Acanthagenys rufogularis	Acanthagenys rufogularis	Acanthagenys rufogularis	Acanthagenys rufogularis
Acanthiza apicalis		Acanthiza apicalis	Acanthiza apicalis			Acanthiza apicalis		Acanthiza apicalis
Acanthiza chrysorrhoa	Acanthiza chrysorrhoa	Acanthiza chrysorrhoa	Acanthiza chrysorrhoa	Acanthiza chrysorrhoa	Acanthiza chrysorrhoa	Acanthiza chrysorrhoa	Acanthiza chrysorrhoa	Acanthiza chrysorrhoa	Acanthiza chrysorrhoa	Acanthiza chrysorrhoa
Acanthiza lineata	Acanthiza lineata			Acanthiza lineata					Acanthiza lineata	Acanthiza lineata
Acanthiza nana	Acanthiza nana	Acanthiza nana	Acanthiza nana	Acanthiza nana	Acanthiza nana	Acanthiza nana	Acanthiza nana	Acanthiza nana	Acanthiza nana	Acanthiza nana
Acanthiza pusilla	Acanthiza pusilla			Acanthiza pusilla						Acanthiza pusilla
Acanthiza reguloides	Acanthiza reguloides	Acanthiza reguloides		Acanthiza reguloides			Acanthiza reguloides		Acanthiza reguloides	Acanthiza reguloides
Acanthiza sp.		Acanthiza sp.				Acanthiza sp.				Acanthiza sp.
Acanthiza uropygialis	Acanthiza uropygialis	Acanthiza uropygialis	Acanthiza uropygialis	Acanthiza uropygialis		Acanthiza uropygialis	Acanthiza uropygialis	Acanthiza uropygialis
Acanthorhynchus tenuirostris									Acanthorhynchus tenuirostris	Acanthorhynchus tenuirostris
Accipiter cirrocephalus	Accipiter cirrocephalus	Accipiter cirrocephalus	Accipiter cirrocephalus	Accipiter cirrocephalus		Accipiter cirrocephalus	Accipiter cirrocephalus	Accipiter cirrocephalus	Accipiter cirrocephalus	Accipiter cirrocephalus
Accipiter fasciatus	Accipiter fasciatus	Accipiter fasciatus	Accipiter fasciatus	Accipiter fasciatus	Accipiter fasciatus	Accipiter fasciatus	Accipiter fasciatus	Accipiter fasciatus	Accipiter fasciatus	Accipiter fasciatus
Accipiter fasciatus/cirrocephalus			Accipiter fasciatus/cirrocephalus			Accipiter fasciatus/cirrocephalus	Accipiter fasciatus/cirrocephalus			Accipiter fasciatus/cirrocephalus
Accipiter novaehollandiae					Accipiter novaehollandiae
Accipiter sp.		Accipiter sp.		Accipiter sp.		Accipiter sp.
Accipitridae sp. (hawk sp.)		Accipitridae sp. (hawk sp.)		Accipitridae sp. (hawk sp.)				Accipitridae sp. (hawk sp.)
Accipitriformes/Falconiformes sp.			Accipitriformes/Falconiformes sp.
Acridotheres tristis	Acridotheres tristis	Acridotheres tristis		Acridotheres tristis	Acridotheres tristis		Acridotheres tristis	Acridotheres tristis	Acridotheres tristis	Acridotheres tristis
Acrocephalus australis	Acrocephalus australis	Acrocephalus australis	Acrocephalus australis	Acrocephalus australis	Acrocephalus australis	Acrocephalus australis	Acrocephalus australis	Acrocephalus australis	Acrocephalus australis	Acrocephalus australis
Actitis hypoleucos							Actitis hypoleucos
Aegotheles cristatus	Aegotheles cristatus	Aegotheles cristatus	Aegotheles cristatus			Aegotheles cristatus	Aegotheles cristatus	Aegotheles cristatus
Aidemosyne modesta		Aidemosyne modesta	Aidemosyne modesta		Aidemosyne modesta			Aidemosyne modesta
Alauda arvensis							Alauda arvensis
Alcedinidae sp.										Alcedinidae sp.
Alisterus scapularis									Alisterus scapularis	Alisterus scapularis
Amytornis striatus						Amytornis striatus
Anarhynchus bicinctus				Anarhynchus bicinctus		Anarhynchus bicinctus	Anarhynchus bicinctus		Anarhynchus bicinctus
Anarhynchus ruficapillus		Anarhynchus ruficapillus	Anarhynchus ruficapillus	Anarhynchus ruficapillus		Anarhynchus ruficapillus	Anarhynchus ruficapillus		Anarhynchus ruficapillus
Anarhynchus veredus							Anarhynchus veredus
Anas castanea	Anas castanea	Anas castanea	Anas castanea	Anas castanea	Anas castanea	Anas castanea	Anas castanea		Anas castanea	Anas castanea
Anas gracilis	Anas gracilis	Anas gracilis	Anas gracilis	Anas gracilis	Anas gracilis	Anas gracilis	Anas gracilis	Anas gracilis	Anas gracilis	Anas gracilis
Anas gracilis/castanea					Anas gracilis/castanea			Anas gracilis/castanea
Anas platyrhynchos	Anas platyrhynchos		Anas platyrhynchos						Anas platyrhynchos	Anas platyrhynchos
Anas platyrhynchos x superciliosa			Anas platyrhynchos x superciliosa		Anas platyrhynchos x superciliosa
Anas superciliosa	Anas superciliosa	Anas superciliosa	Anas superciliosa	Anas superciliosa	Anas superciliosa	Anas superciliosa	Anas superciliosa	Anas superciliosa	Anas superciliosa	Anas superciliosa
Anatidae (duck sp.)	Anatidae (duck sp.)	Anatidae (duck sp.)	Anatidae (duck sp.)			Anatidae sp. (teal sp.)	Anatidae (duck sp.)	Anatidae (duck sp.)
Anatidae sp. (teal sp.)	Anatidae sp. (teal sp.)	Anatidae sp. (teal sp.)		Anatidae sp. (teal sp.)			Anatidae sp. (teal sp.)		Anatidae sp. (teal sp.)
Anhinga novaehollandiae	Anhinga novaehollandiae	Anhinga novaehollandiae	Anhinga novaehollandiae	Anhinga novaehollandiae	Anhinga novaehollandiae	Anhinga novaehollandiae	Anhinga novaehollandiae	Anhinga novaehollandiae	Anhinga novaehollandiae	Anhinga novaehollandiae
Anser anser		Anser anser	Anser anser							Anser anser
Anser sp. (Domestic type)										Anser sp. (Domestic type)
Anseranas semipalmata	Anseranas semipalmata		Anseranas semipalmata	Anseranas semipalmata				Anseranas semipalmata		Anseranas semipalmata
Anthochaera carunculata	Anthochaera carunculata		Anthochaera carunculata	Anthochaera carunculata	Anthochaera carunculata	Anthochaera carunculata	Anthochaera carunculata		Anthochaera carunculata	Anthochaera carunculata
Anthus australis	Anthus australis	Anthus australis	Anthus australis	Anthus australis		Anthus australis	Anthus australis	Anthus australis		Anthus australis
Antigone rubicunda	Antigone rubicunda	Antigone rubicunda	Antigone rubicunda	Antigone rubicunda			Antigone rubicunda	Antigone rubicunda
Aphelocephala leucopsis	Aphelocephala leucopsis	Aphelocephala leucopsis	Aphelocephala leucopsis			Aphelocephala leucopsis	Aphelocephala leucopsis	Aphelocephala leucopsis
Aprosmictus erythropterus		Aprosmictus erythropterus	Aprosmictus erythropterus					Aprosmictus erythropterus
Apus pacificus	Apus pacificus	Apus pacificus	Apus pacificus				Apus pacificus		Apus pacificus
Aquila audax	Aquila audax	Aquila audax	Aquila audax	Aquila audax		Aquila audax	Aquila audax	Aquila audax	Aquila audax	Aquila audax
Ardea alba	Ardea alba	Ardea alba	Ardea alba	Ardea alba	Ardea alba	Ardea alba	Ardea alba	Ardea alba	Ardea alba	Ardea alba
Ardea pacifica	Ardea pacifica	Ardea pacifica	Ardea pacifica	Ardea pacifica	Ardea pacifica	Ardea pacifica	Ardea pacifica	Ardea pacifica	Ardea pacifica	Ardea pacifica
Ardea plumifera	Ardea plumifera	Ardea plumifera	Ardea plumifera	Ardea plumifera	Ardea plumifera	Ardea plumifera	Ardea plumifera	Ardea plumifera	Ardea plumifera	Ardea plumifera
Ardeotis australis		Ardeotis australis						Ardeotis australis
Arenaria interpres			Arenaria interpres
Artamus cinereus		Artamus cinereus				Artamus cinereus	Artamus cinereus	Artamus cinereus
Artamus cyanopterus	Artamus cyanopterus	Artamus cyanopterus		Artamus cyanopterus	Artamus cyanopterus	Artamus cyanopterus	Artamus cyanopterus	Artamus cyanopterus	Artamus cyanopterus	Artamus cyanopterus
Artamus leucorynchus	Artamus leucorynchus	Artamus leucorynchus	Artamus leucorynchus	Artamus leucorynchus	Artamus leucorynchus	Artamus leucorynchus	Artamus leucorynchus	Artamus leucorynchus	Artamus leucorynchus	Artamus leucorynchus
Artamus minor		Artamus minor							Artamus personatus
Artamus personatus	Artamus personatus	Artamus personatus	Artamus personatus	Artamus personatus		Artamus personatus	Artamus personatus	Artamus personatus		Artamus personatus
Artamus personatus/superciliosus				Artamus superciliosus		Artamus personatus/superciliosus		Artamus personatus/superciliosus
Artamus sp.	Artamus sp.	Artamus sp.				Artamus sp.	Artamus sp.	Artamus sp.	Artamus sp.	Artamus sp.
Artamus superciliosus	Artamus superciliosus	Artamus superciliosus	Artamus superciliosus		Artamus superciliosus	Artamus superciliosus	Artamus superciliosus	Artamus superciliosus	Artamus superciliosus	Artamus superciliosus
Aythya australis	Aythya australis	Aythya australis	Aythya australis	Aythya australis	Aythya australis	Aythya australis	Aythya australis	Aythya australis	Aythya australis	Aythya australis
Barnardius zonarius		Barnardius zonarius	Barnardius zonarius		Barnardius zonarius	Barnardius zonarius	Barnardius zonarius	Barnardius zonarius
Biziura lobata	Biziura lobata		Biziura lobata	Biziura lobata	Biziura lobata	Biziura lobata	Biziura lobata	Biziura lobata	Biziura lobata	Biziura lobata
Botaurus poiciloptilus	Botaurus poiciloptilus			Botaurus poiciloptilus			Botaurus poiciloptilus	Botaurus poiciloptilus	Botaurus poiciloptilus
Bubulcus coromandus	Bubulcus coromandus	Bubulcus coromandus	Bubulcus coromandus	Bubulcus coromandus		Bubulcus coromandus	Bubulcus coromandus	Bubulcus coromandus	Bubulcus coromandus	Bubulcus coromandus
Burhinus grallarius		Burhinus grallarius
Cacatua galerita	Cacatua galerita	Cacatua galerita	Cacatua galerita	Cacatua galerita	Cacatua galerita	Cacatua galerita	Cacatua galerita	Cacatua galerita	Cacatua galerita	Cacatua galerita
Cacatua leadbeateri		Cacatua leadbeateri	Cacatua leadbeateri	Cacatua leadbeateri		Cacatua leadbeateri
Cacatua sanguinea	Cacatua sanguinea	Cacatua sanguinea	Cacatua sanguinea	Cacatua sanguinea	Cacatua sanguinea	Cacatua sanguinea	Cacatua sanguinea	Cacatua sanguinea	Cacatua sanguinea	Cacatua sanguinea
Cacatua sp. (corella sp.)	Cacatua sp. (corella sp.)					Cacatua sp. (corella sp.)	Cacatua sp. (corella sp.)		Cacatua sp. (corella sp.)
Cacatua tenuirostris	Cacatua tenuirostris			Cacatua tenuirostris		Cacatua tenuirostris	Cacatua tenuirostris		Cacatua tenuirostris	Cacatua tenuirostris
Cacomantis flabelliformis	Cacomantis flabelliformis	Cacomantis flabelliformis	Cacomantis flabelliformis	Cacomantis flabelliformis	Cacomantis flabelliformis	Cacomantis flabelliformis			Cacomantis flabelliformis	Cacomantis flabelliformis
Cacomantis pallidus	Cacomantis pallidus	Cacomantis pallidus		Cacomantis pallidus	Cacomantis pallidus	Cacomantis pallidus	Cacomantis pallidus	Cacomantis pallidus	Cacomantis pallidus
Cacomantis variolosus									Cacomantis variolosus
Cairina moschata									Cairina moschata	Cairina moschata
Calidris acuminata		Calidris acuminata	Calidris acuminata	Calidris acuminata		Calidris acuminata	Calidris acuminata	Calidris acuminata	Calidris acuminata	Calidris acuminata
Calidris canutus							Calidris canutus
Calidris ferruginea			Calidris ferruginea	Calidris ferruginea		Calidris ferruginea	Calidris ferruginea		Calidris ferruginea
Calidris melanotos				Calidris melanotos			Calidris melanotos		Calidris melanotos
Calidris pugnax			Calidris pugnax				Calidris pugnax
Calidris ruficollis			Calidris ruficollis	Calidris ruficollis		Calidris ruficollis	Calidris ruficollis		Calidris ruficollis
Calidris sp.			Calidris sp.
Calidris sp. (peep sp.)							Calidris sp. (peep sp.)
Calidris subminuta							Calidris subminuta
Caligavis chrysops	Caligavis chrysops				Caligavis chrysops				Caligavis chrysops	Caligavis chrysops
Callocephalon fimbriatum										Callocephalon fimbriatum
Calyptorhynchus banksii		Calyptorhynchus banksii						Calyptorhynchus banksii
Calyptorhynchus lathami								Calyptorhynchus lathami
Carduelis carduelis	Carduelis carduelis		Carduelis carduelis	Carduelis carduelis			Carduelis carduelis		Carduelis carduelis	Carduelis carduelis
Centropus phasianinus								Centropus phasianinus
Certhionyx variegatus		Certhionyx variegatus	Certhionyx variegatus					Certhionyx variegatus
Ceyx azureus	Ceyx azureus					Ceyx azureus	Ceyx azureus	Charadrius melanops	Ceyx azureus	Ceyx azureus
Charadriidae sp.				Charadriiformes sp.						Charadriidae sp.
Charadriiformes sp.							Charadriiformes sp.
Charadrius melanops	Charadrius melanops	Charadrius melanops	Charadrius melanops	Charadrius melanops	Charadrius melanops	Charadrius melanops	Charadrius melanops		Charadrius melanops	Charadrius melanops
Chenonetta jubata	Chenonetta jubata	Chenonetta jubata	Chenonetta jubata	Chenonetta jubata	Chenonetta jubata	Chenonetta jubata	Chenonetta jubata	Chenonetta jubata	Chenonetta jubata	Chenonetta jubata
Cheramoeca leucosterna	Cheramoeca leucosterna	Cheramoeca leucosterna	Cheramoeca leucosterna			Cheramoeca leucosterna	Cheramoeca leucosterna		Cheramoeca leucosterna	Cheramoeca leucosterna
Chlamydera maculata		Chlamydera maculata	Chlamydera maculata					Chlamydera maculata
Chlidonias hybrida	Chlidonias hybrida	Chlidonias hybrida	Chlidonias hybrida	Chlidonias hybrida	Chlidonias hybrida	Chlidonias hybrida	Chlidonias hybrida	Chlidonias hybrida	Chlidonias hybrida	Chlidonias hybrida
Chlidonias leucopterus		Chlidonias leucopterus	Chlidonias leucopterus	Chlidonias leucopterus			Chlidonias leucopterus
Chroicocephalus novaehollandiae			Chroicocephalus novaehollandiae	Chroicocephalus novaehollandiae	Chroicocephalus novaehollandiae	Chroicocephalus novaehollandiae	Chroicocephalus novaehollandiae	Chroicocephalus novaehollandiae	Chroicocephalus novaehollandiae	Chroicocephalus novaehollandiae
Chrysococcyx basalis	Chrysococcyx basalis	Chrysococcyx basalis	Chrysococcyx basalis	Chrysococcyx basalis		Chrysococcyx basalis	Chrysococcyx basalis	Chrysococcyx basalis	Chrysococcyx basalis	Chrysococcyx basalis
Chrysococcyx lucidus	Chrysococcyx lucidus	Chrysococcyx lucidus			Chrysococcyx lucidus	Chrysococcyx lucidus	Chrysococcyx lucidus		Chrysococcyx lucidus	Chrysococcyx lucidus
Chrysococcyx osculans	Chrysococcyx osculans	Chrysococcyx osculans		Chrysococcyx osculans		Chrysococcyx osculans	Chrysococcyx osculans	Chrysococcyx osculans
Cincloramphus cruralis	Cincloramphus cruralis	Cincloramphus cruralis	Cincloramphus cruralis	Cincloramphus cruralis	Cincloramphus cruralis		Cincloramphus cruralis	Cincloramphus cruralis	Cincloramphus cruralis
Cincloramphus mathewsi	Cincloramphus mathewsi	Cincloramphus mathewsi	Cincloramphus mathewsi	Cincloramphus mathewsi	Cincloramphus mathewsi	Cincloramphus mathewsi	Cincloramphus mathewsi	Cincloramphus mathewsi	Cincloramphus mathewsi	Cincloramphus mathewsi
Cincloramphus timoriensis			Cincloramphus timoriensis					Cincloramphus timoriensis
Cinclosoma castaneothorax		Cinclosoma castaneothorax
Cinclosoma castanotum						Cinclosoma castanotum
Circus approximans	Circus approximans	Circus approximans	Circus approximans	Circus approximans	Circus approximans	Circus approximans	Circus approximans	Circus approximans	Circus approximans	Circus approximans
Circus assimilis	Circus assimilis	Circus assimilis	Circus assimilis	Circus assimilis		Circus assimilis	Circus assimilis	Circus assimilis
Cisticola exilis			Cisticola exilis	Cisticola exilis			Cisticola exilis	Cisticola exilis	Cisticola exilis	Cisticola exilis
Cladorhynchus leucocephalus						Cladorhynchus leucocephalus	Cladorhynchus leucocephalus
Climacteris affinis		Climacteris affinis				Climacteris affinis		Climacteris affinis
Climacteris picumnus	Climacteris picumnus	Climacteris picumnus	Climacteris picumnus		Climacteris picumnus	Climacteris picumnus	Climacteris picumnus	Climacteris picumnus	Climacteris picumnus	Climacteris picumnus
Colluricincla harmonica	Colluricincla harmonica	Colluricincla harmonica	Colluricincla harmonica	Colluricincla harmonica	Colluricincla harmonica	Colluricincla harmonica	Colluricincla harmonica	Colluricincla harmonica	Colluricincla harmonica	Colluricincla harmonica
Columba livia	Columba livia	Columba livia	Columba livia	Columba livia	Columba livia	Columba livia	Columba livia		Columba livia	Columba livia
Coracina maxima		Coracina maxima	Coracina maxima					Coracina maxima
Coracina novaehollandiae	Coracina novaehollandiae	Coracina novaehollandiae	Coracina novaehollandiae	Coracina novaehollandiae	Coracina novaehollandiae	Coracina novaehollandiae	Coracina novaehollandiae	Coracina novaehollandiae	Coracina novaehollandiae	Coracina novaehollandiae
Coracina papuensis		Coracina papuensis		Coracina papuensis	Coracina papuensis	Coracina papuensis	Coracina papuensis	Coracina papuensis		Coracina papuensis
Corcorax melanorhamphos	Corcorax melanorhamphos	Corcorax melanorhamphos	Corcorax melanorhamphos	Corcorax melanorhamphos	Corcorax melanorhamphos	Corcorax melanorhamphos	Corcorax melanorhamphos	Corcorax melanorhamphos	Corcorax melanorhamphos	Corcorax melanorhamphos
Cormobates leucophaea	Cormobates leucophaea								Cormobates leucophaea	Cormobates leucophaea
Corvus bennetti		Corvus bennetti	Corvus bennetti	Corvus bennetti		Corvus bennetti		Corvus bennetti
Corvus coronoides	Corvus coronoides	Corvus coronoides	Corvus coronoides	Corvus coronoides	Corvus coronoides	Corvus coronoides	Corvus coronoides	Corvus coronoides	Corvus coronoides	Corvus coronoides
Corvus mellori	Corvus mellori		Corvus mellori	Corvus mellori	Corvus mellori	Corvus mellori	Corvus mellori	Corvus mellori	Corvus mellori	Corvus mellori
Corvus orru		Corvus orru
Corvus sp.	Corvus sp.	Corvus sp.	Corvus sp.	Corvus sp.	Corvus sp.	Corvus sp.	Corvus sp.	Corvus sp.	Corvus sp.	Corvus sp.
Corvus sp. (crow sp.)				Corvus sp. (crow sp.)
Corvus sp. (raven sp.)	Corvus sp. (raven sp.)			Corvus sp. (raven sp.)	Corvus sp. (raven sp.)	Corvus sp. (raven sp.)	Corvus sp. (raven sp.)			Corvus sp. (raven sp.)
Coturnix pectoralis		Coturnix pectoralis	Coturnix pectoralis	Coturnix pectoralis			Coturnix pectoralis		Coturnix pectoralis
Cracticus nigrogularis	Cracticus nigrogularis	Cracticus nigrogularis	Cracticus nigrogularis	Cracticus nigrogularis	Cracticus nigrogularis	Cracticus nigrogularis	Cracticus nigrogularis	Cracticus nigrogularis	Cracticus nigrogularis	Cracticus nigrogularis
Cracticus torquatus	Cracticus torquatus	Cracticus torquatus	Cracticus torquatus	Cracticus torquatus	Cracticus torquatus	Cracticus torquatus	Cracticus torquatus	Cracticus torquatus	Cracticus torquatus	Cracticus torquatus
Cygnus atratus	Cygnus atratus	Cygnus atratus	Cygnus atratus	Cygnus atratus	Cygnus atratus	Cygnus atratus	Cygnus atratus	Cygnus atratus	Cygnus atratus	Cygnus atratus
Dacelo novaeguineae	Dacelo novaeguineae	Dacelo novaeguineae	Dacelo novaeguineae	Dacelo novaeguineae	Dacelo novaeguineae	Dacelo novaeguineae	Dacelo novaeguineae	Dacelo novaeguineae	Dacelo novaeguineae	Dacelo novaeguineae
Daphoenositta chrysoptera	Daphoenositta chrysoptera	Daphoenositta chrysoptera	Daphoenositta chrysoptera			Daphoenositta chrysoptera		Daphoenositta chrysoptera	Daphoenositta chrysoptera	Daphoenositta chrysoptera
Dendrocygna arcuata			Dendrocygna arcuata	Dendrocygna arcuata
Dendrocygna eytoni	Dendrocygna eytoni	Dendrocygna eytoni	Dendrocygna eytoni	Dendrocygna eytoni	Dendrocygna eytoni	Dendrocygna eytoni	Dendrocygna eytoni	Dendrocygna eytoni	Dendrocygna eytoni
Dicaeum hirundinaceum	Dicaeum hirundinaceum	Dicaeum hirundinaceum	Dicaeum hirundinaceum	Dicaeum hirundinaceum		Dicaeum hirundinaceum	Dicaeum hirundinaceum	Dicaeum hirundinaceum	Dicaeum hirundinaceum	Dicaeum hirundinaceum
Dromaius novaehollandiae	Dromaius novaehollandiae	Dromaius novaehollandiae	Dromaius novaehollandiae			Dromaius novaehollandiae		Dromaius novaehollandiae	Egretta novaehollandiae
Drymodes brunneopygia						Drymodes brunneopygia
Egretta garzetta	Egretta garzetta	Egretta garzetta	Egretta garzetta	Egretta garzetta	Egretta garzetta	Egretta garzetta	Egretta garzetta	Egretta garzetta		Egretta garzetta
Egretta novaehollandiae	Egretta novaehollandiae	Egretta novaehollandiae	Egretta novaehollandiae	Egretta novaehollandiae	Egretta novaehollandiae	Egretta novaehollandiae	Egretta novaehollandiae	Egretta novaehollandiae		Egretta novaehollandiae
Egretta/Bubulcus/Ardea sp.										Egretta/Bubulcus/Ardea sp.
Elanus axillaris	Elanus axillaris	Elanus axillaris	Elanus axillaris	Elanus axillaris	Elanus axillaris	Elanus axillaris	Elanus axillaris	Elanus axillaris	Elanus axillaris	Elanus axillaris
Entomyzon cyanotis	Entomyzon cyanotis	Entomyzon cyanotis	Entomyzon cyanotis	Entomyzon cyanotis	Entomyzon cyanotis	Entomyzon cyanotis	Entomyzon cyanotis	Entomyzon cyanotis	Entomyzon cyanotis	Entomyzon cyanotis
Eolophus roseicapilla	Eolophus roseicapilla	Eolophus roseicapilla	Eolophus roseicapilla	Eolophus roseicapilla	Eolophus roseicapilla	Eolophus roseicapilla	Eolophus roseicapilla	Eolophus roseicapilla	Eolophus roseicapilla	Eolophus roseicapilla
Eopsaltria australis	Eopsaltria australis		Eopsaltria australis		Eopsaltria australis			Eopsaltria australis		Eopsaltria australis
Ephippiorhynchus asiaticus								Ephippiorhynchus asiaticus
Epthianura albifrons	Epthianura albifrons	Epthianura albifrons	Epthianura albifrons	Epthianura albifrons		Epthianura albifrons	Epthianura albifrons	Epthianura albifrons
Epthianura aurifrons		Epthianura aurifrons	Epthianura aurifrons			Epthianura aurifrons	Epthianura aurifrons	Epthianura aurifrons
Epthianura tricolor		Epthianura tricolor	Epthianura tricolor				Epthianura tricolor	Epthianura tricolor
Erythrogonys cinctus	Erythrogonys cinctus	Erythrogonys cinctus	Erythrogonys cinctus	Erythrogonys cinctus	Erythrogonys cinctus	Erythrogonys cinctus	Erythrogonys cinctus	Erythrogonys cinctus	Erythrogonys cinctus	Erythrogonys cinctus
Eudynamys orientalis	Eurystomus orientalis		Eurystomus orientalis	Eudynamys orientalis	Eurystomus orientalis				Eudynamys orientalis	Eudynamys orientalis
Eurostopodus argus		Eurostopodus argus				Eurostopodus argus
Eurystomus orientalis		Eurystomus orientalis				Eurystomus orientalis			Eurystomus orientalis	Eurystomus orientalis
Falco berigora	Falco berigora	Falco berigora	Falco berigora	Falco berigora	Falco berigora	Falco berigora	Falco berigora	Falco berigora	Falco berigora	Falco berigora
Falco cenchroides	Falco cenchroides	Falco cenchroides	Falco cenchroides	Falco cenchroides	Falco cenchroides	Falco cenchroides	Falco cenchroides	Falco cenchroides	Falco cenchroides	Falco cenchroides
Falco hypoleucos		Falco hypoleucos						Falco hypoleucos
Falco longipennis	Falco longipennis	Falco longipennis	Falco longipennis	Falco longipennis	Falco longipennis	Falco longipennis	Falco longipennis	Falco longipennis	Falco longipennis	Falco longipennis
Falco peregrinus	Falco peregrinus	Falco peregrinus	Falco peregrinus	Falco peregrinus	Falco peregrinus	Falco peregrinus	Falco peregrinus	Falco peregrinus	Falco peregrinus	Falco peregrinus
Falco sp.	Falco sp.	Falco sp.		Falco subniger	Falco sp.
Falco subniger	Falco subniger	Falco subniger	Falco subniger		Falco subniger	Falco subniger	Falco subniger	Falco subniger	Falco subniger	Falco subniger
Falcunculus frontatus	Falcunculus frontatus	Falcunculus frontatus			Falcunculus frontatus	Falcunculus frontatus		Falcunculus frontatus	Falcunculus frontatus	Falcunculus frontatus
Fulica atra	Fulica atra	Fulica atra	Fulica atra	Fulica atra	Fulica atra	Fulica atra	Fulica atra	Fulica atra	Fulica atra	Fulica atra
Gallinago hardwickii		Gallinago hardwickii	Gallinago hardwickii	Gallinago hardwickii			Gallinago hardwickii	Gallinago hardwickii	Gallinago hardwickii	Gallinago hardwickii
Gallinula tenebrosa	Gallinula tenebrosa	Gallinula tenebrosa	Gallinula tenebrosa	Gallinula tenebrosa	Gallinula tenebrosa	Gallinula tenebrosa	Gallinula tenebrosa	Gallinula tenebrosa	Gallinula tenebrosa	Gallinula tenebrosa
Gallirallus philippensis	Gallirallus philippensis	Gallirallus philippensis	Gallirallus philippensis	Gallirallus philippensis			Gallirallus philippensis	Gallirallus philippensis	Gallirallus philippensis
Gavicalis virescens	Gavicalis virescens	Gavicalis virescens	Gavicalis virescens	Gavicalis virescens		Gavicalis virescens	Gavicalis virescens	Gavicalis virescens
Gelochelidon macrotarsa		Gelochelidon macrotarsa	Gelochelidon macrotarsa	Gelochelidon macrotarsa			Gelochelidon macrotarsa
Geopelia cuneata	Geopelia cuneata	Geopelia cuneata	Geopelia cuneata			Geopelia cuneata	Geopelia cuneata	Geopelia cuneata
Geopelia humeralis		Geopelia humeralis	Geopelia humeralis		Geopelia humeralis			Geopelia humeralis
Geopelia placida	Geopelia placida	Geopelia placida	Geopelia placida	Geopelia placida	Geopelia placida	Geopelia placida	Geopelia placida	Geopelia placida	Geopelia placida	Geopelia placida
Gerygone fusca	Gerygone fusca	Gerygone fusca	Gerygone fusca	Gerygone fusca	Gerygone fusca	Gerygone fusca	Gerygone fusca	Gerygone fusca	Gerygone fusca	Gerygone fusca
Gerygone olivacea	Gerygone olivacea		Gerygone olivacea	Gerygone olivacea					Gerygone olivacea	Gerygone olivacea
Gerygone sp.										Gerygone sp.
Glossopsitta concinna	Glossopsitta concinna					Glossopsitta concinna	Glossopsitta concinna		Glossopsitta concinna	Glossopsitta concinna
Grallina cyanoleuca	Grallina cyanoleuca	Grallina cyanoleuca	Grallina cyanoleuca	Grallina cyanoleuca	Grallina cyanoleuca	Grallina cyanoleuca	Grallina cyanoleuca	Grallina cyanoleuca	Grallina cyanoleuca	Grallina cyanoleuca
Grantiella picta	Grantiella picta	Grantiella picta						Grantiella picta	Grantiella picta
Gymnorhina tibicen	Gymnorhina tibicen	Gymnorhina tibicen	Gymnorhina tibicen	Gymnorhina tibicen	Gymnorhina tibicen	Gymnorhina tibicen	Gymnorhina tibicen	Gymnorhina tibicen	Gymnorhina tibicen	Gymnorhina tibicen
Haliastur sphenurus	Haliastur sphenurus	Haliastur sphenurus	Haliastur sphenurus	Haliastur sphenurus	Haliastur sphenurus	Haliastur sphenurus	Haliastur sphenurus	Haliastur sphenurus	Haliastur sphenurus	Haliastur sphenurus
Hamirostra melanosternon		Hamirostra melanosternon					Hieraaetus morphnoides
Hieraaetus morphnoides	Hieraaetus morphnoides	Hieraaetus morphnoides	Hieraaetus morphnoides	Hieraaetus morphnoides	Hieraaetus morphnoides	Hieraaetus morphnoides		Hieraaetus morphnoides	Hieraaetus morphnoides	Hieraaetus morphnoides
Himantopus leucocephalus	Himantopus leucocephalus	Himantopus leucocephalus	Himantopus leucocephalus	Himantopus leucocephalus	Himantopus leucocephalus	Himantopus leucocephalus	Himantopus leucocephalus	Himantopus leucocephalus	Himantopus leucocephalus	Himantopus leucocephalus
Hirundapus caudacutus	Hirundapus caudacutus	Hirundapus caudacutus								Hirundapus caudacutus
Hirundinidae sp.	Hirundinidae sp.				Hirundinidae sp.		Hirundinidae sp.			Hirundinidae sp.
Hirundo neoxena	Hirundo neoxena	Hirundo neoxena	Hirundo neoxena	Hirundo neoxena	Hirundo neoxena	Hirundo neoxena	Hirundo neoxena	Hirundo neoxena	Hirundo neoxena	Hirundo neoxena
Hydroprogne caspia		Hydroprogne caspia	Hydroprogne caspia	Hydroprogne caspia		Hydroprogne caspia	Hydroprogne caspia
Hylacola cauta						Hylacola cauta
Icthyophaga leucogaster	Icthyophaga leucogaster	Icthyophaga leucogaster	Icthyophaga leucogaster	Icthyophaga leucogaster	Icthyophaga leucogaster	Icthyophaga leucogaster	Icthyophaga leucogaster	Icthyophaga leucogaster	Icthyophaga leucogaster	Icthyophaga leucogaster
Ixobrychus dubius	Ixobrychus dubius		Ixobrychus dubius	Ixobrychus dubius				Ixobrychus dubius	Ixobrychus dubius
Lalage tricolor	Lalage tricolor	Lalage tricolor	Lalage tricolor	Lalage tricolor	Lalage tricolor	Lalage tricolor	Lalage tricolor	Lalage tricolor	Lalage tricolor	Lalage tricolor
Larinae sp.				Larinae sp.					Larinae sp.
Lathamus discolor									Lathamus discolor
Leipoa ocellata						Leipoa ocellata
Lewinia pectoralis										Lewinia pectoralis
Lichenostomus cratitius						Lichenostomus cratitius
Lichenostomus melanops										Lichenostomus melanops
Lichmera indistincta		Lichmera indistincta						Lichmera indistincta
Limnodromus scolopaceus							Limnodromus scolopaceus
Limosa lapponica				Limosa lapponica
Limosa limosa			Limosa limosa	Limosa limosa			Limosa limosa	Limosa limosa
Lophoictinia isura	Lophoictinia isura	Lophoictinia isura		Lophoictinia isura	Lophoictinia isura	Lophoictinia isura	Lophoictinia isura		Lophoictinia isura	Lophoictinia isura
Malacorhynchus membranaceus	Malacorhynchus membranaceus	Malacorhynchus membranaceus	Malacorhynchus membranaceus	Malacorhynchus membranaceus	Malacorhynchus membranaceus	Malacorhynchus membranaceus	Malacorhynchus membranaceus	Malacorhynchus membranaceus	Malacorhynchus membranaceus	Malacorhynchus membranaceus
Malurus assimilis	Malurus assimilis	Malurus assimilis	Malurus assimilis	Malurus assimilis		Malurus assimilis	Malurus assimilis	Malurus assimilis
Malurus cyaneus	Malurus cyaneus		Malurus cyaneus	Malurus cyaneus	Malurus cyaneus	Malurus cyaneus	Malurus cyaneus	Malurus cyaneus	Malurus cyaneus	Malurus cyaneus
Malurus leucopterus		Malurus leucopterus	Malurus leucopterus			Malurus leucopterus	Malurus leucopterus	Malurus leucopterus
Malurus sp.	Malurus sp.	Malurus sp.	Malurus sp.	Malurus sp.		Malurus sp.	Malurus sp.	Malurus sp.
Malurus splendens		Malurus splendens	Malurus splendens			Malurus splendens
Manorina flavigula		Manorina flavigula	Manorina flavigula	Manorina flavigula	Manorina flavigula	Manorina flavigula	Manorina flavigula	Manorina flavigula
Manorina melanocephala	Manorina melanocephala	Manorina melanocephala	Manorina melanocephala	Manorina melanocephala	Manorina melanocephala	Manorina melanocephala	Manorina melanocephala	Manorina melanocephala	Manorina melanocephala	Manorina melanocephala
Manorina sp.			Manorina sp.
Melanodryas cucullata	Melanodryas cucullata	Melanodryas cucullata				Melanodryas cucullata	Melanodryas cucullata	Melanodryas cucullata
Melithreptus brevirostris	Melithreptus brevirostris	Melithreptus brevirostris	Melithreptus brevirostris	Melithreptus brevirostris		Melithreptus brevirostris	Melithreptus brevirostris	Melithreptus brevirostris	Melithreptus brevirostris	Melithreptus brevirostris
Melithreptus gularis	Melithreptus gularis	Melithreptus gularis		Melithreptus gularis		Melithreptus gularis	Melithreptus gularis	Melithreptus gularis	Melithreptus gularis	Melithreptus gularis
Melithreptus lunatus	Melithreptus lunatus				Melithreptus lunatus			Melithreptus lunatus	Melithreptus lunatus	Melithreptus lunatus
Melopsittacus undulatus	Melopsittacus undulatus	Melopsittacus undulatus	Melopsittacus undulatus	Melopsittacus undulatus		Melopsittacus undulatus	Melopsittacus undulatus	Melopsittacus undulatus
Merops ornatus	Merops ornatus	Merops ornatus	Merops ornatus		Merops ornatus	Merops ornatus	Merops ornatus	Merops ornatus	Merops ornatus	Merops ornatus
Microcarbo melanoleucos	Microcarbo melanoleucos	Microcarbo melanoleucos	Microcarbo melanoleucos	Microcarbo melanoleucos	Microcarbo melanoleucos	Microcarbo melanoleucos	Microcarbo melanoleucos	Microcarbo melanoleucos	Microcarbo melanoleucos	Microcarbo melanoleucos
Microeca fascinans	Microeca fascinans	Microeca fascinans	Microeca fascinans	Microeca fascinans		Microeca fascinans	Microeca fascinans	Microeca fascinans	Microeca fascinans	Microeca fascinans
Milvus migrans	Milvus migrans	Milvus migrans	Milvus migrans	Milvus migrans	Milvus migrans	Milvus migrans	Milvus migrans	Milvus migrans	Milvus migrans	Milvus migrans
Mirafra javanica		Mirafra javanica	Mirafra javanica	Mirafra javanica			Mirafra javanica	Mirafra javanica
Myiagra inquieta	Myiagra inquieta	Myiagra inquieta	Myiagra inquieta	Myiagra inquieta	Myiagra inquieta	Myiagra inquieta	Myiagra inquieta	Myiagra inquieta	Myiagra inquieta	Myiagra inquieta
Myiagra rubecula	Myiagra rubecula				Myiagra rubecula			Myiagra rubecula	Myiagra rubecula	Myiagra rubecula
Myzomela sanguinolenta	Myzomela sanguinolenta								Myzomela sanguinolenta	Myzomela sanguinolenta
Neochmia temporalis	Neochmia temporalis			Neochmia temporalis			Neochmia temporalis		Neochmia temporalis	Neochmia temporalis
Neophema bourkii		Neophema bourkii
Neophema chrysostoma		Neophema chrysostoma		Neophema chrysostoma		Neophema chrysostoma	Neophema chrysostoma
Neophema pulchella										Neophema pulchella
Nesoptilotis leucotis			Nesoptilotis leucotis	Nesoptilotis leucotis		Nesoptilotis leucotis
Nettapus coromandelianus		Nettapus coromandelianus
Ninox boobook	Ninox boobook	Ninox boobook	Ninox boobook	Ninox boobook		Ninox boobook	Ninox boobook		Ninox boobook	Ninox boobook
Ninox connivens		Ninox connivens								Ninox connivens
Northiella haematogaster	Northiella haematogaster	Northiella haematogaster	Northiella haematogaster	Northiella haematogaster	Northiella haematogaster	Northiella haematogaster	Northiella haematogaster	Northiella haematogaster
Numenius minutus							Numenius minutus
Numida meleagris	Numida meleagris	Numida meleagris
Nycticorax caledonicus	Nycticorax caledonicus	Nycticorax caledonicus	Nycticorax caledonicus	Nycticorax caledonicus	Nycticorax caledonicus	Nycticorax caledonicus	Nycticorax caledonicus	Nycticorax caledonicus	Nycticorax caledonicus	Nycticorax caledonicus
Nymphicus hollandicus	Nymphicus hollandicus	Nymphicus hollandicus	Nymphicus hollandicus	Nymphicus hollandicus	Nymphicus hollandicus	Nymphicus hollandicus	Nymphicus hollandicus	Nymphicus hollandicus	Nymphicus hollandicus
Ocyphaps lophotes	Ocyphaps lophotes	Ocyphaps lophotes	Ocyphaps lophotes	Ocyphaps lophotes	Ocyphaps lophotes	Ocyphaps lophotes	Ocyphaps lophotes	Ocyphaps lophotes	Ocyphaps lophotes	Ocyphaps lophotes
Oreoica gutturalis		Oreoica gutturalis				Oreoica gutturalis		Oreoica gutturalis
Oriolus sagittatus	Oriolus sagittatus	Oriolus sagittatus	Oriolus sagittatus	Oriolus sagittatus	Oriolus sagittatus		Oriolus sagittatus	Oriolus sagittatus	Oriolus sagittatus	Oriolus sagittatus
Oxyura australis	Oxyura australis		Oxyura australis	Oxyura australis	Oxyura australis	Oxyura australis	Oxyura australis		Oxyura australis	Oxyura australis
Pachycephala fuliginosa						Pachycephala fuliginosa
Pachycephala inornata	Pachycephala inornata					Pachycephala inornata	Pachycephala inornata
Pachycephala pectoralis	Pachycephala pectoralis	Pachycephala pectoralis	Pachycephala pectoralis	Pachycephala pectoralis		Pachycephala pectoralis	Pachycephala pectoralis	Pachycephala pectoralis	Pachycephala pectoralis	Pachycephala pectoralis
Pachycephala rufiventris	Pachycephala rufiventris	Pachycephala rufiventris	Pachycephala rufiventris	Pachycephala rufiventris	Pachycephala rufiventris	Pachycephala rufiventris	Pachycephala rufiventris	Pachycephala rufiventris	Pachycephala rufiventris	Pachycephala rufiventris
Pachycephala rufogularis						Pachycephala rufogularis
Pardalotus punctatus	Pardalotus punctatus		Pardalotus punctatus	Pardalotus punctatus	Pardalotus punctatus	Pardalotus punctatus	Pardalotus punctatus	Pardalotus punctatus	Pardalotus punctatus	Pardalotus punctatus
Pardalotus rubricatus		Pardalotus rubricatus
Pardalotus striatus	Pardalotus striatus	Pardalotus striatus	Pardalotus striatus	Pardalotus striatus	Pardalotus striatus	Pardalotus striatus	Pardalotus striatus	Pardalotus striatus	Pardalotus striatus	Pardalotus striatus
Parvipsitta porphyrocephala							Parvipsitta porphyrocephala
Parvipsitta pusilla	Parvipsitta pusilla						Parvipsitta pusilla		Parvipsitta pusilla	Parvipsitta pusilla
Passer domesticus	Passer domesticus	Passer domesticus	Passer domesticus	Passer domesticus	Passer domesticus	Passer domesticus	Passer domesticus	Passer domesticus	Passer domesticus	Passer domesticus
Passer montanus										Passer montanus
Passeriformes sp.		Passeriformes sp.				Passeriformes sp.	Passeriformes sp.	Passeriformes sp.
Pavo cristatus				Pavo cristatus			Pavo cristatus			Pavo cristatus
Pelecanus conspicillatus	Pelecanus conspicillatus	Pelecanus conspicillatus	Pelecanus conspicillatus	Pelecanus conspicillatus	Pelecanus conspicillatus	Pelecanus conspicillatus	Pelecanus conspicillatus	Pelecanus conspicillatus	Pelecanus conspicillatus	Pelecanus conspicillatus
Peltohyas australis		Peltohyas australis
Petrochelidon ariel	Petrochelidon ariel	Petrochelidon ariel	Petrochelidon ariel	Petrochelidon ariel	Petrochelidon ariel	Petrochelidon ariel	Petrochelidon ariel	Petrochelidon ariel	Petrochelidon ariel	Petrochelidon ariel
Petrochelidon ariel/nigricans	Petrochelidon ariel/nigricans	Petrochelidon ariel/nigricans		Petrochelidon ariel/nigricans	Petrochelidon ariel/nigricans	Petrochelidon ariel/nigricans	Petrochelidon ariel/nigricans	Petrochelidon ariel/nigricans		Petrochelidon ariel/nigricans
Petrochelidon nigricans	Petrochelidon nigricans	Petrochelidon nigricans	Petrochelidon nigricans	Petrochelidon nigricans	Petrochelidon nigricans	Petrochelidon nigricans	Petrochelidon nigricans	Petrochelidon nigricans	Petrochelidon nigricans	Petrochelidon nigricans
Petroica boodang	Petroica boodang								Petroica boodang	Petroica boodang
Petroica goodenovii	Petroica goodenovii	Petroica goodenovii	Petroica goodenovii	Petroica goodenovii		Petroica goodenovii	Petroica goodenovii	Petroica goodenovii	Petroica goodenovii	Petroica goodenovii
Petroica phoenicea	Petroica phoenicea		Petroica phoenicea	Petroica phoenicea		Petroica phoenicea	Petroica phoenicea		Petroica phoenicea	Petroica phoenicea
Petroica rodinogaster									Petroica rodinogaster
Petroica rosea									Petroica rosea
Phalacrocoracidae sp.	Phalacrocoracidae sp.					Phalacrocoracidae sp.
Phalacrocorax carbo	Phalacrocorax carbo	Phalacrocorax carbo	Phalacrocorax carbo	Phalacrocorax carbo	Phalacrocorax carbo	Phalacrocorax carbo	Phalacrocorax carbo	Phalacrocorax carbo	Phalacrocorax carbo	Phalacrocorax carbo
Phalacrocorax sulcirostris	Phalacrocorax sulcirostris	Phalacrocorax sulcirostris	Phalacrocorax sulcirostris	Phalacrocorax sulcirostris	Phalacrocorax sulcirostris	Phalacrocorax sulcirostris	Phalacrocorax sulcirostris	Phalacrocorax sulcirostris	Phalacrocorax sulcirostris	Phalacrocorax sulcirostris
Phalacrocorax varius	Phalacrocorax varius	Phalacrocorax varius	Phalacrocorax varius	Phalacrocorax varius	Phalacrocorax varius	Phalacrocorax varius	Phalacrocorax varius	Phalacrocorax varius		Phalacrocorax varius
Phalaropus lobatus							Phalaropus lobatus
Phaps chalcoptera	Phaps chalcoptera	Phaps chalcoptera	Phaps chalcoptera	Phaps chalcoptera		Phaps chalcoptera	Phaps chalcoptera	Phaps chalcoptera	Phaps chalcoptera	Phaps chalcoptera
Phaps elegans						Phaps elegans
Phaps histrionica	Philemon citreogularis	Phaps histrionica
Philemon citreogularis	Philemon corniculatus	Philemon citreogularis	Philemon citreogularis	Philemon citreogularis	Philemon citreogularis	Philemon citreogularis	Philemon citreogularis	Philemon citreogularis	Philemon citreogularis	Philemon citreogularis
Philemon corniculatus		Philemon corniculatus	Philemon corniculatus	Philemon corniculatus	Philemon corniculatus	Philemon corniculatus	Philemon corniculatus	Philemon corniculatus	Philemon corniculatus	Philemon corniculatus
Phylidonyris novaehollandiae						Phylidonyris novaehollandiae	Phylidonyris novaehollandiae		Phylidonyris novaehollandiae	Phylidonyris novaehollandiae
Platalea flavipes	Platalea flavipes	Platalea flavipes	Platalea flavipes	Platalea flavipes	Platalea flavipes	Platalea flavipes	Platalea flavipes	Platalea flavipes	Platalea flavipes	Platalea flavipes
Platalea regia	Platalea regia	Platalea regia	Platalea regia	Platalea regia	Platalea regia	Platalea regia	Platalea regia	Platalea regia	Platalea regia	Platalea regia
Platycercus adscitus		Platycercus adscitus						Platycercus adscitus
Platycercus elegans	Platycercus elegans		Platycercus elegans	Platycercus elegans	Platycercus elegans	Platycercus elegans	Platycercus elegans		Platycercus elegans	Platycercus elegans
Platycercus eximius	Platycercus eximius		Platycercus eximius	Platycercus eximius	Platycercus eximius	Platycercus eximius	Platycercus eximius		Platycercus eximius	Platycercus eximius
Plectorhyncha lanceolata	Plectorhyncha lanceolata	Plectorhyncha lanceolata	Plectorhyncha lanceolata	Plectorhyncha lanceolata	Plectorhyncha lanceolata	Plectorhyncha lanceolata	Plectorhyncha lanceolata	Plectorhyncha lanceolata
Plegadis falcinellus	Plegadis falcinellus	Plegadis falcinellus	Plegadis falcinellus	Plegadis falcinellus	Plegadis falcinellus	Plegadis falcinellus	Plegadis falcinellus	Plegadis falcinellus	Plegadis falcinellus	Plegadis falcinellus
Pluvialis fulva				Pluvialis fulva			Pluvialis fulva
Pluvialis squatarola							Pluvialis squatarola
Podargus strigoides	Podargus strigoides	Podargus strigoides			Podargus strigoides	Podargus strigoides	Podargus strigoides	Podargus strigoides	Podargus strigoides	Podargus strigoides
Podiceps cristatus	Podiceps cristatus		Podiceps cristatus	Podiceps cristatus	Podiceps cristatus	Podiceps cristatus	Podiceps cristatus	Podiceps cristatus		Podiceps cristatus
Podicipedidae sp.	Podicipedidae sp.					Podicipedidae sp.	Podicipedidae sp.
Poliocephalus poliocephalus	Poliocephalus poliocephalus	Poliocephalus poliocephalus	Poliocephalus poliocephalus	Poliocephalus poliocephalus	Poliocephalus poliocephalus	Poliocephalus poliocephalus	Poliocephalus poliocephalus	Poliocephalus poliocephalus	Poliocephalus poliocephalus	Poliocephalus poliocephalus
Polytelis anthopeplus						Polytelis anthopeplus
Polytelis swainsonii	Polytelis swainsonii		Polytelis swainsonii	Polytelis swainsonii	Polytelis swainsonii			Polytelis swainsonii		Polytelis swainsonii
Pomatostomus halli		Pomatostomus halli
Pomatostomus ruficeps		Pomatostomus ruficeps	Pomatostomus ruficeps			Pomatostomus ruficeps		Pomatostomus ruficeps
Pomatostomus superciliosus	Pomatostomus superciliosus	Pomatostomus superciliosus			Pomatostomus superciliosus	Pomatostomus superciliosus	Pomatostomus superciliosus	Pomatostomus superciliosus
Pomatostomus temporalis	Pomatostomus temporalis	Pomatostomus temporalis	Pomatostomus temporalis	Pomatostomus temporalis	Pomatostomus temporalis		Pomatostomus temporalis	Pomatostomus temporalis	Pomatostomus temporalis
Poodytes gramineus	Poodytes gramineus	Poodytes gramineus	Poodytes gramineus	Poodytes gramineus	Poodytes gramineus		Poodytes gramineus	Poodytes gramineus	Poodytes gramineus	Poodytes gramineus
Porphyrio melanotus	Porphyrio melanotus	Porphyrio melanotus	Porphyrio melanotus	Porphyrio melanotus	Porphyrio melanotus	Porphyrio melanotus	Porphyrio melanotus	Porphyrio melanotus	Porphyrio melanotus	Porphyrio melanotus
Porphyrio sp. (swamphen sp.)				Porphyrio sp. (swamphen sp.)
Porzana fluminea	Porzana fluminea	Porzana fluminea	Porzana fluminea	Porzana fluminea	Porzana fluminea	Porzana fluminea	Porzana fluminea	Porzana fluminea	Porzana fluminea	Porzana fluminea
Psephotellus varius		Psephotellus varius	Psephotellus varius			Psephotellus varius		Psephotellus varius
Psephotus haematonotus	Psephotus haematonotus	Psephotus haematonotus	Psephotus haematonotus	Psephotus haematonotus	Psephotus haematonotus	Psephotus haematonotus	Psephotus haematonotus	Psephotus haematonotus	Psephotus haematonotus	Psephotus haematonotus
Psittaciformes sp. (parrot sp.)	Psittaciformes sp. (parrot sp.)	Psittaciformes sp. (parrot sp.)				Psittaciformes sp. (parrot sp.)	Psittaciformes sp. (parrot sp.)			Psittaciformes sp. (parrot sp.)
Psophodes cristatus		Psophodes cristatus
Ptilotula fusca				Ptilotula fusca					Ptilotula fusca	Ptilotula fusca
Ptilotula keartlandi		Ptilotula keartlandi
Ptilotula ornata				Ptilotula ornata		Ptilotula ornata	Ptilotula ornata		Ptilotula ornata
Ptilotula penicillata	Ptilotula penicillata	Ptilotula penicillata	Ptilotula penicillata	Ptilotula penicillata	Ptilotula penicillata	Ptilotula penicillata	Ptilotula penicillata	Ptilotula penicillata	Ptilotula penicillata	Ptilotula penicillata
Ptilotula plumula		Ptilotula plumula	Ptilotula plumula
Purnella albifrons	Purnella albifrons	Purnella albifrons	Purnella albifrons			Purnella albifrons	Purnella albifrons
Pyrrholaemus brunneus		Pyrrholaemus brunneus
Pyrrholaemus sagittatus										Pyrrholaemus sagittatus
Rallidae sp. (rail/crake sp.)				Rallidae sp. (rail/crake sp.)
Recurvirostra novaehollandiae	Recurvirostra novaehollandiae	Recurvirostra novaehollandiae	Recurvirostra novaehollandiae	Recurvirostra novaehollandiae	Recurvirostra novaehollandiae	Recurvirostra novaehollandiae	Recurvirostra novaehollandiae		Recurvirostra novaehollandiae	Recurvirostra novaehollandiae
Rhipidura albiscapa	Rhipidura albiscapa	Rhipidura albiscapa	Rhipidura albiscapa	Rhipidura albiscapa	Rhipidura albiscapa	Rhipidura albiscapa	Rhipidura albiscapa	Rhipidura albiscapa	Rhipidura albiscapa	Rhipidura albiscapa
Rhipidura leucophrys	Rhipidura leucophrys	Rhipidura leucophrys	Rhipidura leucophrys	Rhipidura leucophrys	Rhipidura leucophrys	Rhipidura leucophrys	Rhipidura leucophrys	Rhipidura leucophrys	Rhipidura leucophrys	Rhipidura leucophrys
Rostratula australis		Rostratula australis		Rostratula australis
Scythrops novaehollandiae		Scythrops novaehollandiae
Sericornis frontalis	Sericornis frontalis						Sericornis frontalis		Sericornis frontalis	Sericornis frontalis
Smicrornis brevirostris	Smicrornis brevirostris	Smicrornis brevirostris	Smicrornis brevirostris	Smicrornis brevirostris	Smicrornis brevirostris	Smicrornis brevirostris	Smicrornis brevirostris	Smicrornis brevirostris	Smicrornis brevirostris	Smicrornis brevirostris
Spatula rhynchotis	Spatula rhynchotis	Spatula rhynchotis	Spatula rhynchotis	Spatula rhynchotis	Spatula rhynchotis	Spatula rhynchotis	Spatula rhynchotis	Spatula rhynchotis	Spatula rhynchotis	Spatula rhynchotis
Spilopelia chinensis		Spilopelia chinensis	Spilopelia chinensis			Spilopelia chinensis	Spilopelia chinensis		Spilopelia chinensis	Spilopelia chinensis
Stagonopleura guttata	Stagonopleura guttata	Stagonopleura guttata	Stagonopleura guttata						Stagonopleura guttata	Stagonopleura guttata
Sterninae sp.			Sterninae sp.			Sterninae sp.	Sterninae sp.
Stictonetta naevosa	Stictonetta naevosa	Stictonetta naevosa	Stictonetta naevosa	Stictonetta naevosa	Stictonetta naevosa		Stictonetta naevosa	Stictonetta naevosa	Stictonetta naevosa	Stictonetta naevosa
Stiltia isabella	Stiltia isabella	Stiltia isabella	Stiltia isabella				Stiltia isabella
Stipiturus mallee						Stipiturus mallee
Stizoptera bichenovii		Stizoptera bichenovii	Stizoptera bichenovii	Stizoptera bichenovii	Stizoptera bichenovii			Stizoptera bichenovii		Stizoptera bichenovii
Strepera graculina	Strepera graculina		Strepera graculina	Strepera graculina	Strepera graculina		Strepera graculina		Strepera graculina	Strepera graculina
Strepera versicolor						Strepera versicolor			Strepera versicolor	Strepera versicolor
Struthidea cinerea	Struthidea cinerea	Struthidea cinerea	Struthidea cinerea	Struthidea cinerea	Struthidea cinerea	Struthidea cinerea		Struthidea cinerea
Struthio camelus	Struthio camelus
Sturnus vulgaris	Sturnus vulgaris	Sturnus vulgaris	Sturnus vulgaris	Sturnus vulgaris	Sturnus vulgaris	Sturnus vulgaris	Sturnus vulgaris	Sturnus vulgaris	Sturnus vulgaris	Sturnus vulgaris
Sugomel nigrum		Sugomel nigrum	Sugomel nigrum			Sugomel nigrum	Sugomel nigrum	Sugomel nigrum	Sugomel nigrum
Synoicus ypsilophorus	Synoicus ypsilophorus	Synoicus ypsilophorus	Synoicus ypsilophorus	Synoicus ypsilophorus	Synoicus ypsilophorus	Synoicus ypsilophorus	Synoicus ypsilophorus	Synoicus ypsilophorus	Synoicus ypsilophorus	Synoicus ypsilophorus
Tachybaptus novaehollandiae	Tachybaptus novaehollandiae	Tachybaptus novaehollandiae	Tachybaptus novaehollandiae	Tachybaptus novaehollandiae	Tachybaptus novaehollandiae	Tachybaptus novaehollandiae	Tachybaptus novaehollandiae	Tachybaptus novaehollandiae	Tachybaptus novaehollandiae	Tachybaptus novaehollandiae
Tachybaptus novaehollandiae/Poliocephalus poliocephalus	Tachybaptus novaehollandiae/Poliocephalus poliocephalus					Tachybaptus novaehollandiae/Poliocephalus poliocephalus	Tachybaptus novaehollandiae/Poliocephalus poliocephalus		Tachybaptus novaehollandiae/Poliocephalus poliocephalus
Tadorna tadornoides	Tadorna tadornoides		Tadorna tadornoides	Tadorna tadornoides	Tadorna tadornoides	Tadorna tadornoides	Tadorna tadornoides	Tadorna tadornoides	Tadorna tadornoides	Tadorna tadornoides
Taeniopygia guttata	Taeniopygia guttata	Taeniopygia guttata	Taeniopygia guttata	Taeniopygia guttata		Taeniopygia guttata	Taeniopygia guttata	Taeniopygia guttata	Taeniopygia guttata
Threskiornis molucca	Threskiornis molucca	Threskiornis molucca	Threskiornis molucca	Threskiornis molucca	Threskiornis molucca	Threskiornis molucca	Threskiornis molucca	Threskiornis molucca	Threskiornis molucca	Threskiornis molucca
Threskiornis spinicollis	Threskiornis spinicollis	Threskiornis spinicollis	Threskiornis spinicollis	Threskiornis spinicollis	Threskiornis spinicollis	Threskiornis spinicollis	Threskiornis spinicollis	Threskiornis spinicollis	Threskiornis spinicollis	Threskiornis spinicollis
Todiramphus pyrrhopygius		Todiramphus pyrrhopygius	Todiramphus pyrrhopygius			Todiramphus pyrrhopygius		Todiramphus pyrrhopygius		Todiramphus pyrrhopygius
Todiramphus sanctus	Todiramphus sanctus	Todiramphus sanctus	Todiramphus sanctus	Todiramphus sanctus	Todiramphus sanctus	Todiramphus sanctus	Todiramphus sanctus	Todiramphus sanctus	Todiramphus sanctus	Todiramphus sanctus
Tribonyx ventralis	Tribonyx ventralis	Tribonyx ventralis	Tribonyx ventralis	Tribonyx ventralis	Tribonyx ventralis	Tribonyx ventralis	Tribonyx ventralis	Tribonyx ventralis	Tribonyx ventralis	Tribonyx ventralis
Trichoglossus moluccanus	Trichoglossus moluccanus					Trichoglossus moluccanus	Trichoglossus moluccanus		Trichoglossus moluccanus	Trichoglossus moluccanus
Tringa glareola		Tringa glareola	Tringa glareola	Tringa glareola			Tringa glareola	Tringa glareola	Tringa glareola
Tringa nebularia		Tringa nebularia	Tringa nebularia	Tringa nebularia		Tringa nebularia	Tringa nebularia
Tringa stagnatilis		Tringa stagnatilis	Tringa stagnatilis	Tringa stagnatilis		Tringa stagnatilis	Tringa stagnatilis		Tringa stagnatilis
Turdus merula	Turdus merula		Turdus merula	Turdus merula	Turdus merula	Turdus merula	Turdus merula		Turdus merula	Turdus merula
Turnix pyrrhothorax		Turnix pyrrhothorax
Turnix sp.							Turnix sp.
Turnix varius	Turnix varius	Turnix varius				Turnix varius
Turnix velox		Turnix velox					Turnix velox
Tyto alba	Tyto alba	Tyto alba	Tyto alba			Tyto alba	Tyto alba	Tyto alba
Vanellus miles	Vanellus miles	Vanellus miles	Vanellus miles	Vanellus miles	Vanellus miles	Vanellus miles	Vanellus miles	Vanellus miles	Vanellus miles	Vanellus miles
Vanellus tricolor	Vanellus tricolor	Vanellus tricolor	Vanellus tricolor	Vanellus tricolor		Vanellus tricolor	Vanellus tricolor	Vanellus tricolor
Zapornia pusilla	Zapornia pusilla	Zapornia pusilla	Zapornia pusilla	Zapornia pusilla			Zapornia tabuensis	Zapornia pusilla		Zapornia pusilla
Zapornia tabuensis	Zapornia tabuensis	Zapornia tabuensis	Zapornia tabuensis	Zapornia tabuensis				Zapornia tabuensis	Zapornia tabuensis	Zapornia tabuensis
Zosterops lateralis	Zosterops lateralis	Zosterops lateralis		Zosterops lateralis		Zosterops lateralis	Zosterops lateralis	Zosterops lateralis	Zosterops lateralis	Zosterops lateralis
359	212	236	216	205	147	221	234	203	195	198
