# Supplementary material for: An interdisciplinary analysis of recreational birdwatching and wetland extent in the Murray-Darling Basin, Australia
Source: iScience. 2026 Jan 19;29(2):114743. doi: 10.1016/j.isci.2026.114743 (PMC12919282; doi:10.1016/j.isci.2026.114743)
Supplement: Table S6. Bird species uitilizing freshwater or freshwater-edge habitats, related to Results [file mmc3.xlsx]

## Sheet: Australian_Bird_Data_Version_1
Listing of bird species utilising freshwater or freshwater-edge habitats derived from Garnett et al. (2025) DOI: 10.1038/sdata.2015.61
Garnett et al. (2015) Habitat classifications used are listed below.
Feeding habitats: Inland waters: Rivers and streams, Deep open waters, Shallow open waters, Reeds and tall wet grassland, Low marshland and wet grassland
Breeding habitats: Inland wetland.
Taxon_common_name	Genus_name	Taxon_scientific_name_CandB	Family_common_name	Family_scientific_name	Order
Imperial Shag	Phalacrocorax	Leucocarbo atriceps	Cormorants and Shags	Phalacrocoracidae	Pelecaniformes
Little Pied Cormorant	Microcarbo	Microcarbo melanoleucos	Cormorants and Shags	Phalacrocoracidae	Pelecaniformes
Australasian Little Pied Cormorant	Microcarbo	NA	Cormorants and Shags	Phalacrocoracidae	Pelecaniformes
Heard Island Imperial Shag	Phalacrocorax	NA	Cormorants and Shags	Phalacrocoracidae	Pelecaniformes
Macquarie Island Imperial Shag	Phalacrocorax	NA	Cormorants and Shags	Phalacrocoracidae	Pelecaniformes
Australian Great Cormorant	Phalacrocorax	NA	Cormorants and Shags	Phalacrocoracidae	Pelecaniformes
Australian Pied Cormorant	Phalacrocorax	NA	Cormorants and Shags	Phalacrocoracidae	Pelecaniformes
Kerguelen Islands Imperial Shag	Leucocarbo	NA	Cormorants and Shags	Phalacrocoracidae	Phalacrocoraciformes
Great Cormorant	Phalacrocorax	Phalacrocorax carbo	Cormorants and Shags	Phalacrocoracidae	Pelecaniformes
Black-faced Cormorant	Phalacrocorax	Phalacrocorax fuscescens	Cormorants and Shags	Phalacrocoracidae	Pelecaniformes
Little Black Cormorant	Phalacrocorax	Phalacrocorax sulcirostris	Cormorants and Shags	Phalacrocoracidae	Pelecaniformes
Pied Cormorant	Phalacrocorax	Phalacrocorax varius	Cormorants and Shags	Phalacrocoracidae	Pelecaniformes
White-browed Crake	Amaurornis	Amaurornis cinerea	Crakes, Rails and Swamphens	Rallidae	Gruiformes
Pale-vented Bush-hen	Amaurornis	Amaurornis moluccana	Crakes, Rails and Swamphens	Rallidae	Gruiformes
White-breasted Waterhen	Amaurornis	Amaurornis phoenicurus	Crakes, Rails and Swamphens	Rallidae	Gruiformes
Corncrake	Crex	Crex crex	Crakes, Rails and Swamphens	Rallidae	Gruiformes
Chestnut Rail	Eulabeornis	Eulabeornis castaneoventris	Crakes, Rails and Swamphens	Rallidae	Gruiformes
Eurasian Coot	Fulica	Fulica atra	Crakes, Rails and Swamphens	Rallidae	Gruiformes
Watercock	Gallicrex	Gallicrex cinerea	Crakes, Rails and Swamphens	Rallidae	Gruiformes
Common Moorhen	Gallinula	Gallinula chloropus	Crakes, Rails and Swamphens	Rallidae	Gruiformes
Dusky Moorhen	Gallinula	Gallinula tenebrosa	Crakes, Rails and Swamphens	Rallidae	Gruiformes
Weka	Gallirallus	Gallirallus australis	Crakes, Rails and Swamphens	Rallidae	Gruiformes
Buff-banded Rail	Hypotaenidia	Hypotaenidia philippensis	Crakes, Rails and Swamphens	Rallidae	Gruiformes
Lord Howe Woodhen	Hypotaenidia	Hypotaenidia sylvestris	Crakes, Rails and Swamphens	Rallidae	Gruiformes
Lewin's Rail	Lewinia	Lewinia pectoralis	Crakes, Rails and Swamphens	Rallidae	Gruiformes
Tasmanian Lewin's Rail	Lewinia	NA	Crakes, Rails and Swamphens	Rallidae	Gruiformes
Western Australian Lewin's Rail	Lewinia	NA	Crakes, Rails and Swamphens	Rallidae	Gruiformes
Eastern Australian Lewin's Rail	Lewinia	NA	Crakes, Rails and Swamphens	Rallidae	Gruiformes
Australian Chestnut Rail	Eulabeornis	NA	Crakes, Rails and Swamphens	Rallidae	Gruiformes
Cocos Keeling Buff-banded Rail	Hypotaenidia	NA	Crakes, Rails and Swamphens	Rallidae	Gruiformes
Macquarie Island Buff-banded Rail	Hypotaenidia	NA	Crakes, Rails and Swamphens	Rallidae	Gruiformes
Australian Buff-banded Rail	Hypotaenidia	NA	Crakes, Rails and Swamphens	Rallidae	Gruiformes
Eastern Ruddy-breasted Crake	Zapornia	NA	Crakes, Rails and Swamphens	Rallidae	Gruiformes
Torresian Baillon's Crake	Zapornia	NA	Crakes, Rails and Swamphens	Rallidae	Gruiformes
Australasian Spotless Crake	Zapornia	NA	Crakes, Rails and Swamphens	Rallidae	Gruiformes
Torresian Pale-vented Bush-hen	Amaurornis	NA	Crakes, Rails and Swamphens	Rallidae	Gruiformes
Eastern White-breasted Waterhen	Amaurornis	NA	Crakes, Rails and Swamphens	Rallidae	Gruiformes
Western Australian Purple Swamphen	Porphyrio	NA	Crakes, Rails and Swamphens	Rallidae	Gruiformes
Australasian Purple Swamphen	Porphyrio	NA	Crakes, Rails and Swamphens	Rallidae	Gruiformes
Common Moorhen (ssp.)	Gallinula	NA	Crakes, Rails and Swamphens	Rallidae	Gruiformes
Australian Dusky Moorhen	Gallinula	NA	Crakes, Rails and Swamphens	Rallidae	Gruiformes
Australian Eurasian Coot	Fulica	NA	Crakes, Rails and Swamphens	Rallidae	Gruiformes
Stewart Island Weka	Gallirallus	NA	Crakes, Rails and Swamphens	Rallidae	Gruiformes
White Gallinule	Porphyrio	Porphyrio albus	Crakes, Rails and Swamphens	Rallidae	Gruiformes
Purple Swamphen	Porphyrio	Porphyrio porphyrio	Crakes, Rails and Swamphens	Rallidae	Gruiformes
Australian Spotted Crake	Porzana	Porzana fluminea	Crakes, Rails and Swamphens	Rallidae	Gruiformes
Ruddy-breasted Crake	Zapornia	Porzana fusca	Crakes, Rails and Swamphens	Rallidae	Gruiformes
Baillon's Crake	Zapornia	Porzana pusilla	Crakes, Rails and Swamphens	Rallidae	Gruiformes
Spotless Crake	Zapornia	Porzana tabuensis	Crakes, Rails and Swamphens	Rallidae	Gruiformes
Red-legged Crake	Rallina	Rallina fasciata	Crakes, Rails and Swamphens	Rallidae	Gruiformes
Red-necked Crake	Rallina	Rallina tricolor	Crakes, Rails and Swamphens	Rallidae	Gruiformes
Tasmanian Native-hen	Tribonyx	Tribonyx mortierii	Crakes, Rails and Swamphens	Rallidae	Gruiformes
Black-tailed Native-hen	Tribonyx	Tribonyx ventralis	Crakes, Rails and Swamphens	Rallidae	Gruiformes
Sarus Crane	Antigone	Grus antigone	Cranes	Gruidae	Gruiformes
Brolga	Antigone	Grus rubicunda	Cranes	Gruidae	Gruiformes
Australian Sarus Crane	Antigone	NA	Cranes	Gruidae	Gruiformes
Australasian Darter	Anhinga	Anhinga novaehollandiae	Darter	Anhingidae	Pelecaniformes
Australian Darter	Anhinga	NA	Darter	Anhingidae	Pelecaniformes
Northern Pintail	Anas	Anas acuta	Ducks, Geese and Swans	Anatidae	Anseriformes
Chestnut Teal	Anas	Anas castanea	Ducks, Geese and Swans	Anatidae	Anseriformes
Northern Shoveler	Spatula	Anas clypeata	Ducks, Geese and Swans	Anatidae	Anseriformes
Common Teal	Anas	Anas crecca	Ducks, Geese and Swans	Anatidae	Anseriformes
Sunda Teal	Anas	Anas gibberifrons	Ducks, Geese and Swans	Anatidae	Anseriformes
Grey Teal	Anas	Anas gracilis	Ducks, Geese and Swans	Anatidae	Anseriformes
Eurasian Wigeon	Mareca	Anas penelope	Ducks, Geese and Swans	Anatidae	Anseriformes
Northern Mallard	Anas	Anas platyrhynchos	Ducks, Geese and Swans	Anatidae	Anseriformes
Garganey	Spatula	Anas querquedula	Ducks, Geese and Swans	Anatidae	Anseriformes
Australasian Shoveler	Spatula	Anas rhynchotis	Ducks, Geese and Swans	Anatidae	Anseriformes
Pacific Black Duck	Anas	Anas superciliosa	Ducks, Geese and Swans	Anatidae	Anseriformes
Greylag Goose	Anser	Anser anser	Ducks, Geese and Swans	Anatidae	Anseriformes
Hardhead	Aythya	Aythya australis	Ducks, Geese and Swans	Anatidae	Anseriformes
Musk Duck	Biziura	Biziura lobata	Ducks, Geese and Swans	Anatidae	Anseriformes
Canada Goose	Branta	Branta canadensis	Ducks, Geese and Swans	Anatidae	Anseriformes
Muscovy Duck	Cairina	Cairina moschata	Ducks, Geese and Swans	Anatidae	Anseriformes
Cape Barren Goose	Cereopsis	Cereopsis novaehollandiae	Ducks, Geese and Swans	Anatidae	Anseriformes
Australian Wood Duck	Chenonetta	Chenonetta jubata	Ducks, Geese and Swans	Anatidae	Anseriformes
Black Swan	Cygnus	Cygnus atratus	Ducks, Geese and Swans	Anatidae	Anseriformes
Mute Swan	Cygnus	Cygnus olor	Ducks, Geese and Swans	Anatidae	Anseriformes
Wandering Whistling-Duck	Dendrocygna	Dendrocygna arcuata	Ducks, Geese and Swans	Anatidae	Anseriformes
Plumed Whistling-Duck	Dendrocygna	Dendrocygna eytoni	Ducks, Geese and Swans	Anatidae	Anseriformes
Spotted Whistling-Duck	Dendrocygna	Dendrocygna guttata	Ducks, Geese and Swans	Anatidae	Anseriformes
Pink-eared Duck	Malacorhynchus	Malacorhynchus membranaceus	Ducks, Geese and Swans	Anatidae	Anseriformes
Torresian Wandering Whistling-Duck	Dendrocygna	NA	Ducks, Geese and Swans	Anatidae	Anseriformes
Eastern Cape Barren Goose	Cereopsis	NA	Ducks, Geese and Swans	Anatidae	Anseriformes
Recherche Cape Barren Goose	Cereopsis	NA	Ducks, Geese and Swans	Anatidae	Anseriformes
Eastern Canada Goose	Branta	NA	Ducks, Geese and Swans	Anatidae	Anseriformes
Torresian Radjah Shelduck	Radjah	NA	Ducks, Geese and Swans	Anatidae	Anseriformes
Australian Shoveller	Spatula	NA	Ducks, Geese and Swans	Anatidae	Anseriformes
Eurasian Common Teal	Anas	NA	Ducks, Geese and Swans	Anatidae	Anseriformes
Australian Cotton Pygmy-goose	Nettapus	NA	Ducks, Geese and Swans	Anatidae	Anseriformes
Domestic Greylag Goose	Anser	NA	Ducks, Geese and Swans	Anatidae	Anseriformes
Cotton Pygmy-goose	Nettapus	Nettapus coromandelianus	Ducks, Geese and Swans	Anatidae	Anseriformes
Green Pygmy-goose	Nettapus	Nettapus pulchellus	Ducks, Geese and Swans	Anatidae	Anseriformes
Blue-billed Duck	Oxyura	Oxyura australis	Ducks, Geese and Swans	Anatidae	Anseriformes
Freckled Duck	Stictonetta	Stictonetta naevosa	Ducks, Geese and Swans	Anatidae	Anseriformes
Radjah Shelduck	Radjah	Tadorna radjah	Ducks, Geese and Swans	Anatidae	Anseriformes
Australian Shelduck	Tadorna	Tadorna tadornoides	Ducks, Geese and Swans	Anatidae	Anseriformes
Paradise Shelduck	Tadorna	Tadorna variegata	Ducks, Geese and Swans	Anatidae	Anseriformes
Greater Flamingo	Phoenicopterus	Phoenicopterus roseus	Flamingoes	Phoenicopteridae	Podicepiformes
Little Grebe (ssp.)	Tachybaptus	NA	Grebes	Podicepidae	Podicepiformes
Australian Grebe	Tachybaptus	NA	Grebes	Podicepidae	Podicepiformes
Australian Great Crested Grebe	Podiceps	NA	Grebes	Podicepidae	Podicepiformes
Great Crested Grebe	Podiceps	Podiceps cristatus	Grebes	Podicepidae	Podicepiformes
Hoary-headed Grebe	Poliocephalus	Poliocephalus poliocephalus	Grebes	Podicepidae	Podicepiformes
Australasian Grebe	Tachybaptus	Tachybaptus novaehollandiae	Grebes	Podicepidae	Podicepiformes
Little Grebe	Tachybaptus	Tachybaptus ruficollis	Grebes	Podicepidae	Podicepiformes
Black Noddy	Anous	Anous minutus	Gulls, Terns and Noddies	Laridae	Charadriiformes
Common Noddy	Anous	Anous stolidus	Gulls, Terns and Noddies	Laridae	Charadriiformes
Lesser Noddy	Anous	Anous tenuirostris	Gulls, Terns and Noddies	Laridae	Charadriiformes
Whiskered Tern	Chlidonias	Chlidonias hybrida	Gulls, Terns and Noddies	Laridae	Charadriiformes
White-winged Black Tern	Chlidonias	Chlidonias leucopterus	Gulls, Terns and Noddies	Laridae	Charadriiformes
Black Tern	Chlidonias	Chlidonias niger	Gulls, Terns and Noddies	Laridae	Charadriiformes
Silver Gull	Chroicocephalus	Chroicocephalus novaehollandiae	Gulls, Terns and Noddies	Laridae	Charadriiformes
Black-headed Gull	Chroicocephalus	Chroicocephalus ridibundus	Gulls, Terns and Noddies	Laridae	Charadriiformes
Australian Gull-billed Tern	Gelochelidon	Gelochelidon macrotarsa	Gulls, Terns and Noddies	Laridae	Charadriiformes
Common Gull-billed Tern	Gelochelidon	Gelochelidon nilotica	Gulls, Terns and Noddies	Laridae	Charadriiformes
White Tern	Gygis	Gygis alba	Gulls, Terns and Noddies	Laridae	Charadriiformes
Caspian Tern	Hydroprogne	Hydroprogne caspia	Gulls, Terns and Noddies	Laridae	Charadriiformes
Caspian Tern - non-breeding population	Hydroprogne	Hydroprogne caspia	Gulls, Terns and Noddies	Laridae	Charadriiformes
Mew Gull	Larus	Larus canus	Gulls, Terns and Noddies	Laridae	Charadriiformes
Black-tailed Gull	Larus	Larus crassirostris	Gulls, Terns and Noddies	Laridae	Charadriiformes
Kelp Gull	Larus	Larus dominicanus	Gulls, Terns and Noddies	Laridae	Charadriiformes
Lesser Black-backed Gull	Larus	Larus fuscus	Gulls, Terns and Noddies	Laridae	Charadriiformes
Pacific Gull	Larus	Larus pacificus	Gulls, Terns and Noddies	Laridae	Charadriiformes
Laughing Gull	Leucophaeus	Leucophaeus atricilla	Gulls, Terns and Noddies	Laridae	Charadriiformes
Franklin's Gull	Leucophaeus	Leucophaeus pipixcan	Gulls, Terns and Noddies	Laridae	Charadriiformes
Indo-Pacific Common Noddy	Anous	NA	Gulls, Terns and Noddies	Laridae	Charadriiformes
Houtman Abrolhos Lesser Noddy	Anous	NA	Gulls, Terns and Noddies	Laridae	Charadriiformes
Indo-Pacific Black Noddy	Anous	NA	Gulls, Terns and Noddies	Laridae	Charadriiformes
Western Pacific Grey Ternlet	Procelsterna	NA	Gulls, Terns and Noddies	Laridae	Charadriiformes
Indo-Pacific White Tern	Gygis	NA	Gulls, Terns and Noddies	Laridae	Charadriiformes
Australian Silver Gull	Chroicocephalus	NA	Gulls, Terns and Noddies	Laridae	Charadriiformes
Western Laughing Gull	Leucophaeus	NA	Gulls, Terns and Noddies	Laridae	Charadriiformes
West Coast Pacific Gull	Larus	NA	Gulls, Terns and Noddies	Laridae	Charadriiformes
East Coast Pacific Gull	Larus	NA	Gulls, Terns and Noddies	Laridae	Charadriiformes
Mew Gull (ssp.)	Larus	NA	Gulls, Terns and Noddies	Laridae	Charadriiformes
Pacific Kelp Gull	Larus	NA	Gulls, Terns and Noddies	Laridae	Charadriiformes
Indian Ocean Lesser Black-backed Gull	Larus	NA	Gulls, Terns and Noddies	Laridae	Charadriiformes
Slaty-backed Gull	Larus	NA	Gulls, Terns and Noddies	Laridae	Charadriiformes
Indian Ocean Sooty Tern	Onychoprion	NA	Gulls, Terns and Noddies	Laridae	Charadriiformes
Pacific Sooty Tern	Onychoprion	NA	Gulls, Terns and Noddies	Laridae	Charadriiformes
Indo-Pacific Bridled Tern	Onychoprion	NA	Gulls, Terns and Noddies	Laridae	Charadriiformes
Western Indian Ocean Bridled Tern	Onychoprion	NA	Gulls, Terns and Noddies	Laridae	Charadriiformes
Western Pacific Little Tern	Sternula	NA	Gulls, Terns and Noddies	Laridae	Charadriiformes
New Caledonian Fairy Tern	Sternula	NA	Gulls, Terns and Noddies	Laridae	Charadriiformes
Australian Fairy Tern	Sternula	NA	Gulls, Terns and Noddies	Laridae	Charadriiformes
Asian Gull-billed Tern	Gelochelidon	NA	Gulls, Terns and Noddies	Laridae	Charadriiformes
Eastern Whiskered Tern	Chlidonias	NA	Gulls, Terns and Noddies	Laridae	Charadriiformes
Western Black Tern	Chlidonias	NA	Gulls, Terns and Noddies	Laridae	Charadriiformes
Asian Roseate Tern	Sterna	NA	Gulls, Terns and Noddies	Laridae	Charadriiformes
Australasian Roseate Tern	Sterna	NA	Gulls, Terns and Noddies	Laridae	Charadriiformes
Roseate Tern (ssp.)	Sterna	NA	Gulls, Terns and Noddies	Laridae	Charadriiformes
Australasian Black-naped Tern	Sterna	NA	Gulls, Terns and Noddies	Laridae	Charadriiformes
Atlantic Common Tern	Sterna	NA	Gulls, Terns and Noddies	Laridae	Charadriiformes
Siberian Common Tern	Sterna	NA	Gulls, Terns and Noddies	Laridae	Charadriiformes
New Zealand Antarctic Tern	Sterna	NA	Gulls, Terns and Noddies	Laridae	Charadriiformes
Indian Ocean Antarctic Tern	Sterna	NA	Gulls, Terns and Noddies	Laridae	Charadriiformes
Eastern Lesser Crested Tern	Thalasseus	NA	Gulls, Terns and Noddies	Laridae	Charadriiformes
Australasian Crested Tern	Thalasseus	NA	Gulls, Terns and Noddies	Laridae	Charadriiformes
Indo-Pacific Common Noddy - non-breeding population	Anous	NA	Gulls, Terns and Noddies	Laridae	Charadriiformes
Indo-Pacific Black Noddy - non-breeding population	Anous	NA	Gulls, Terns and Noddies	Laridae	Charadriiformes
Western Pacific Grey Ternlet - non-breeding population	Procelsterna	NA	Gulls, Terns and Noddies	Laridae	Charadriiformes
Indo-Pacific White Tern - non-breeding population	Gygis	NA	Gulls, Terns and Noddies	Laridae	Charadriiformes
Pacific Kelp Gull - non-breeding population	Larus	NA	Gulls, Terns and Noddies	Laridae	Charadriiformes
Pacific Sooty Tern - non-breeding population	Onychoprion	NA	Gulls, Terns and Noddies	Laridae	Charadriiformes
Indo-Pacific Bridled Tern - non-breeding population	Onychoprion	NA	Gulls, Terns and Noddies	Laridae	Charadriiformes
Indian Ocean Sooty Tern - non-breeding population	Onychoprion	NA	Gulls, Terns and Noddies	Laridae	Charadriiformes
Western Pacific Little Tern - non-breeding population	Sternula	NA	Gulls, Terns and Noddies	Laridae	Charadriiformes
Australasian Roseate Tern - non-breeding population	Sterna	NA	Gulls, Terns and Noddies	Laridae	Charadriiformes
Australasian Black-naped Tern - non-breeding population	Sterna	NA	Gulls, Terns and Noddies	Laridae	Charadriiformes
New Zealand Antarctic Tern - non-breeding population	Sterna	NA	Gulls, Terns and Noddies	Laridae	Charadriiformes
Indian Ocean Antarctic Tern - non-breeding population	Sterna	NA	Gulls, Terns and Noddies	Laridae	Charadriiformes
Eastern Lesser Crested Tern - non-breeding population	Thalasseus	NA	Gulls, Terns and Noddies	Laridae	Charadriiformes
Australasian Crested Tern - non-breeding population	Thalasseus	NA	Gulls, Terns and Noddies	Laridae	Charadriiformes
Bridled Tern	Onychoprion	Onychoprion anaethetus	Gulls, Terns and Noddies	Laridae	Charadriiformes
Sooty Tern	Onychoprion	Onychoprion fuscata	Gulls, Terns and Noddies	Laridae	Charadriiformes
Grey Ternlet	Procelsterna	Procelsterna cerulea	Gulls, Terns and Noddies	Laridae	Charadriiformes
Roseate Tern	Sterna	Sterna dougallii	Gulls, Terns and Noddies	Laridae	Charadriiformes
Common Tern	Sterna	Sterna hirundo	Gulls, Terns and Noddies	Laridae	Charadriiformes
Arctic Tern	Sterna	Sterna paradisaea	Gulls, Terns and Noddies	Laridae	Charadriiformes
White-fronted Tern	Sterna	Sterna striata	Gulls, Terns and Noddies	Laridae	Charadriiformes
White-fronted Tern - non-breeding population	Sterna	Sterna striata	Gulls, Terns and Noddies	Laridae	Charadriiformes
Black-naped Tern	Sterna	Sterna sumatrana	Gulls, Terns and Noddies	Laridae	Charadriiformes
Kerguelen Tern	Sterna	Sterna virgata	Gulls, Terns and Noddies	Laridae	Charadriiformes
Antarctic Tern	Sterna	Sterna vittata	Gulls, Terns and Noddies	Laridae	Charadriiformes
Little Tern	Sternula	Sternula albifrons	Gulls, Terns and Noddies	Laridae	Charadriiformes
Fairy Tern	Sternula	Sternula nereis	Gulls, Terns and Noddies	Laridae	Charadriiformes
Saunders's Tern	Sternula	Sternula saundersi	Gulls, Terns and Noddies	Laridae	Charadriiformes
Lesser Crested Tern	Thalasseus	Thalasseus bengalensis	Gulls, Terns and Noddies	Laridae	Charadriiformes
Crested Tern	Thalasseus	Thalasseus bergii	Gulls, Terns and Noddies	Laridae	Charadriiformes
Sabine's Gull	Xema	Xema sabini	Gulls, Terns and Noddies	Laridae	Charadriiformes
Great Egret	Ardea	Ardea alba	Herons, Egrets and Bitterns	Ardeidae	Pelecaniformes
Grey Heron	Ardea	Ardea cinerea	Herons, Egrets and Bitterns	Ardeidae	Pelecaniformes
Cattle Egret	Bubulcus	Ardea ibis	Herons, Egrets and Bitterns	Ardeidae	Pelecaniformes
Intermediate Egret	Ardea	Ardea intermedia	Herons, Egrets and Bitterns	Ardeidae	Pelecaniformes
White-necked Heron	Ardea	Ardea pacifica	Herons, Egrets and Bitterns	Ardeidae	Pelecaniformes
Purple Heron	Ardea	Ardea purpurea	Herons, Egrets and Bitterns	Ardeidae	Pelecaniformes
Great-billed Heron	Ardea	Ardea sumatrana	Herons, Egrets and Bitterns	Ardeidae	Pelecaniformes
Chinese Pond Heron	Ardeola	Ardeola bacchus	Herons, Egrets and Bitterns	Ardeidae	Pelecaniformes
Javan Pond Heron	Ardeola	Ardeola speciosa	Herons, Egrets and Bitterns	Ardeidae	Pelecaniformes
Australasian Bittern	Botaurus	Botaurus poiciloptilus	Herons, Egrets and Bitterns	Ardeidae	Pelecaniformes
Striated Heron	Butorides	Butorides striatus	Herons, Egrets and Bitterns	Ardeidae	Pelecaniformes
Little Egret	Egretta	Egretta garzetta	Herons, Egrets and Bitterns	Ardeidae	Pelecaniformes
Western Reef Egret	Egretta	Egretta gularis	Herons, Egrets and Bitterns	Ardeidae	Pelecaniformes
White-faced Heron	Egretta	Egretta novaehollandiae	Herons, Egrets and Bitterns	Ardeidae	Pelecaniformes
Pied Heron	Egretta	Egretta picata	Herons, Egrets and Bitterns	Ardeidae	Pelecaniformes
Eastern Reef Egret	Egretta	Egretta sacra	Herons, Egrets and Bitterns	Ardeidae	Pelecaniformes
Japanese Night-Heron	Gorsachius	Gorsachius goisagi	Herons, Egrets and Bitterns	Ardeidae	Pelecaniformes
Malayan Night-Heron	Gorsachius	Gorsachius melanolophus	Herons, Egrets and Bitterns	Ardeidae	Pelecaniformes
Cinnamon Bittern	Ixobrychus	Ixobrychus cinnamomeus	Herons, Egrets and Bitterns	Ardeidae	Pelecaniformes
Australian Little Bittern	Ixobrychus	Ixobrychus dubius	Herons, Egrets and Bitterns	Ardeidae	Pelecaniformes
Schrenck's Bittern	Ixobrychus	Ixobrychus eurhythmus	Herons, Egrets and Bitterns	Ardeidae	Pelecaniformes
Black Bittern	Ixobrychus	Ixobrychus flavicollis	Herons, Egrets and Bitterns	Ardeidae	Pelecaniformes
Yellow Bittern	Ixobrychus	Ixobrychus sinensis	Herons, Egrets and Bitterns	Ardeidae	Pelecaniformes
Torresian Black Bittern	Ixobrychus	NA	Herons, Egrets and Bitterns	Ardeidae	Pelecaniformes
Asian Black Bittern	Ixobrychus	NA	Herons, Egrets and Bitterns	Ardeidae	Pelecaniformes
Malayan Night-Heron (ssp.)	Gorsachius	NA	Herons, Egrets and Bitterns	Ardeidae	Pelecaniformes
Eastern Black-crowned Night-Heron	Nycticorax	NA	Herons, Egrets and Bitterns	Ardeidae	Pelecaniformes
Torresian Nankeen Night-Heron	Nycticorax	NA	Herons, Egrets and Bitterns	Ardeidae	Pelecaniformes
East Asian Striated Heron	Butorides	NA	Herons, Egrets and Bitterns	Ardeidae	Pelecaniformes
Eastern Striated Heron	Butorides	NA	Herons, Egrets and Bitterns	Ardeidae	Pelecaniformes
Western Striated Heron	Butorides	NA	Herons, Egrets and Bitterns	Ardeidae	Pelecaniformes
Eastern Javan Pond Heron	Ardeola	NA	Herons, Egrets and Bitterns	Ardeidae	Pelecaniformes
Eastern Cattle Egret	Bubulcus	NA	Herons, Egrets and Bitterns	Ardeidae	Pelecaniformes
Eastern Grey Heron	Ardea	NA	Herons, Egrets and Bitterns	Ardeidae	Pelecaniformes
Australasian Great-billed Heron	Ardea	NA	Herons, Egrets and Bitterns	Ardeidae	Pelecaniformes
Purple Heron (ssp.)	Ardea	NA	Herons, Egrets and Bitterns	Ardeidae	Pelecaniformes
Eastern Great Egret	Ardea	NA	Herons, Egrets and Bitterns	Ardeidae	Pelecaniformes
Eastern Intermediate Egret	Ardea	NA	Herons, Egrets and Bitterns	Ardeidae	Pelecaniformes
Chinese Little Egret	Egretta	NA	Herons, Egrets and Bitterns	Ardeidae	Pelecaniformes
Australasian Little Egret	Egretta	NA	Herons, Egrets and Bitterns	Ardeidae	Pelecaniformes
Arabian Western Reef Egret	Egretta	NA	Herons, Egrets and Bitterns	Ardeidae	Pelecaniformes
Common Eastern Reef Egret	Egretta	NA	Herons, Egrets and Bitterns	Ardeidae	Pelecaniformes
Nankeen Night-Heron	Nycticorax	Nycticorax caledonicus	Herons, Egrets and Bitterns	Ardeidae	Pelecaniformes
Black-crowned Night-Heron	Nycticorax	Nycticorax nycticorax	Herons, Egrets and Bitterns	Ardeidae	Pelecaniformes
Pheasant-tailed Jacana	Hydrophasianus	Hydrophasianus chirurgus	Jacanas	Jacanidae	Charadriiformes
Comb-crested Jacana	Irediparra	Irediparra gallinacea	Jacanas	Jacanidae	Charadriiformes
Australian Comb-crested Jacana	Irediparra	NA	Jacanas	Jacanidae	Charadriiformes
Magpie Goose	Anseranas	Anseranas semipalmata	Magpie Goose	Anseranatidae	Anseriformes
Sooty Oystercatcher	Haematopus	Haematopus fuliginosus	Oystercatchers	Haematopodidae	Charadriiformes
Australian Pied Oystercatcher	Haematopus	Haematopus longirostris	Oystercatchers	Haematopodidae	Charadriiformes
Eurasian Oystercatcher	Haematopus	Haematopus ostralegus	Oystercatchers	Haematopodidae	Charadriiformes
South Island Pied Oystercatcher	Haematopus	NA	Oystercatchers	Haematopodidae	Charadriiformes
Southern Sooty Oystercatcher	Haematopus	NA	Oystercatchers	Haematopodidae	Charadriiformes
Northern Sooty Oystercatcher	Haematopus	NA	Oystercatchers	Haematopodidae	Charadriiformes
Australian Painted Snipe	Rostratula	Rostratula australis	Painted Snipe	Rostratulidae	Charadriiformes
Kentish Plover	Charadrius	Charadrius alexandrinus	Plovers, Dotterel and Lapwings	Charadriidae	Charadriiformes
Caspian Plover	Charadrius	Charadrius asiaticus	Plovers, Dotterel and Lapwings	Charadriidae	Charadriiformes
Inland Dotterel	Charadrius	Charadrius australis	Plovers, Dotterel and Lapwings	Charadriidae	Charadriiformes
Double-banded Plover	Charadrius	Charadrius bicinctus	Plovers, Dotterel and Lapwings	Charadriidae	Charadriiformes
Little Ringed Plover	Charadrius	Charadrius dubius	Plovers, Dotterel and Lapwings	Charadriidae	Charadriiformes
Ringed Plover	Charadrius	Charadrius hiaticula	Plovers, Dotterel and Lapwings	Charadriidae	Charadriiformes
Greater Sand Plover	Charadrius	Charadrius leschenaultii	Plovers, Dotterel and Lapwings	Charadriidae	Charadriiformes
Lesser Sand Plover	Charadrius	Charadrius mongolus	Plovers, Dotterel and Lapwings	Charadriidae	Charadriiformes
Red-capped Plover	Charadrius	Charadrius ruficapillus	Plovers, Dotterel and Lapwings	Charadriidae	Charadriiformes
Semipalmated Plover	Charadrius	Charadrius semipalmatus	Plovers, Dotterel and Lapwings	Charadriidae	Charadriiformes
Oriental Plover	Charadrius	Charadrius veredus	Plovers, Dotterel and Lapwings	Charadriidae	Charadriiformes
Black-fronted Dotterel	Elseyornis	Elseyornis melanops	Plovers, Dotterel and Lapwings	Charadriidae	Charadriiformes
Red-kneed Dotterel	Erythrogonys	Erythrogonys cinctus	Plovers, Dotterel and Lapwings	Charadriidae	Charadriiformes
Eastern Grey Plover	Pluvialis	NA	Plovers, Dotterel and Lapwings	Charadriidae	Charadriiformes
Eastern Ringed Plover	Charadrius	NA	Plovers, Dotterel and Lapwings	Charadriidae	Charadriiformes
Eurasian Little Ringed Plover	Charadrius	NA	Plovers, Dotterel and Lapwings	Charadriidae	Charadriiformes
Kentish Plover (ssp.)	Charadrius	NA	Plovers, Dotterel and Lapwings	Charadriidae	Charadriiformes
New Zealand Double-banded Plover	Charadrius	NA	Plovers, Dotterel and Lapwings	Charadriidae	Charadriiformes
Mongolian Lesser Sand Plover	Charadrius	NA	Plovers, Dotterel and Lapwings	Charadriidae	Charadriiformes
Kamchatkan Lesser Sand Plover	Charadrius	NA	Plovers, Dotterel and Lapwings	Charadriidae	Charadriiformes
Mongolian Greater Sand Plover	Charadrius	NA	Plovers, Dotterel and Lapwings	Charadriidae	Charadriiformes
Eastern Hooded Plover	Thinornis	NA	Plovers, Dotterel and Lapwings	Charadriidae	Charadriiformes
Western Hooded Plover	Thinornis	NA	Plovers, Dotterel and Lapwings	Charadriidae	Charadriiformes
Northern Masked Lapwing	Vanellus	NA	Plovers, Dotterel and Lapwings	Charadriidae	Charadriiformes
Southern Masked Lapwing	Vanellus	NA	Plovers, Dotterel and Lapwings	Charadriidae	Charadriiformes
Eurasian Golden Plover	Pluvialis	Pluvialis apricaria	Plovers, Dotterel and Lapwings	Charadriidae	Charadriiformes
American Golden Plover	Pluvialis	Pluvialis dominicus	Plovers, Dotterel and Lapwings	Charadriidae	Charadriiformes
Pacific Golden Plover	Pluvialis	Pluvialis fulva	Plovers, Dotterel and Lapwings	Charadriidae	Charadriiformes
Grey Plover	Pluvialis	Pluvialis squatarola	Plovers, Dotterel and Lapwings	Charadriidae	Charadriiformes
Hooded Plover	Thinornis	Thinornis rubricollis	Plovers, Dotterel and Lapwings	Charadriidae	Charadriiformes
Grey-headed Lapwing	Vanellus	Vanellus cinereus	Plovers, Dotterel and Lapwings	Charadriidae	Charadriiformes
Masked Lapwing	Vanellus	Vanellus miles	Plovers, Dotterel and Lapwings	Charadriidae	Charadriiformes
Banded Lapwing	Vanellus	Vanellus tricolor	Plovers, Dotterel and Lapwings	Charadriidae	Charadriiformes
Great Reed-Warbler	Acrocephalus	Acrocephalus arundinaceus	Reed-Warblers	Acrocephalidae	Passeriformes
Australian Reed-Warbler	Acrocephalus	Acrocephalus australis	Reed-Warblers	Acrocephalidae	Passeriformes
Eastern Great Reed-Warbler	Acrocephalus	NA	Reed-Warblers	Acrocephalidae	Passeriformes
Eastern Australian Reed-Warbler	Acrocephalus	NA	Reed-Warblers	Acrocephalidae	Passeriformes
Western Australian Reed-Warbler	Acrocephalus	NA	Reed-Warblers	Acrocephalidae	Passeriformes
Common Sandpiper	Actitis	Actitis hypoleucos	Snipe, Sandpipers, Godwits, Curlew, Stints and Phalaropes	Scolopacidae	Charadriiformes
Ruddy Turnstone	Arenaria	Arenaria interpres	Snipe, Sandpipers, Godwits, Curlew, Stints and Phalaropes	Scolopacidae	Charadriiformes
Upland Sandpiper	Bartramia	Bartramia longicauda	Snipe, Sandpipers, Godwits, Curlew, Stints and Phalaropes	Scolopacidae	Charadriiformes
Sharp-tailed Sandpiper	Calidris	Calidris acuminata	Snipe, Sandpipers, Godwits, Curlew, Stints and Phalaropes	Scolopacidae	Charadriiformes
Sanderling	Calidris	Calidris alba	Snipe, Sandpipers, Godwits, Curlew, Stints and Phalaropes	Scolopacidae	Charadriiformes
Dunlin	Calidris	Calidris alpina	Snipe, Sandpipers, Godwits, Curlew, Stints and Phalaropes	Scolopacidae	Charadriiformes
Baird's Sandpiper	Calidris	Calidris bairdii	Snipe, Sandpipers, Godwits, Curlew, Stints and Phalaropes	Scolopacidae	Charadriiformes
Red Knot	Calidris	Calidris canutus	Snipe, Sandpipers, Godwits, Curlew, Stints and Phalaropes	Scolopacidae	Charadriiformes
Curlew Sandpiper	Calidris	Calidris ferruginea	Snipe, Sandpipers, Godwits, Curlew, Stints and Phalaropes	Scolopacidae	Charadriiformes
White-rumped Sandpiper	Calidris	Calidris fuscicollis	Snipe, Sandpipers, Godwits, Curlew, Stints and Phalaropes	Scolopacidae	Charadriiformes
Stilt Sandpiper	Calidris	Calidris himantopus	Snipe, Sandpipers, Godwits, Curlew, Stints and Phalaropes	Scolopacidae	Charadriiformes
Western Sandpiper	Calidris	Calidris mauri	Snipe, Sandpipers, Godwits, Curlew, Stints and Phalaropes	Scolopacidae	Charadriiformes
Pectoral Sandpiper	Calidris	Calidris melanotos	Snipe, Sandpipers, Godwits, Curlew, Stints and Phalaropes	Scolopacidae	Charadriiformes
Little Stint	Calidris	Calidris minuta	Snipe, Sandpipers, Godwits, Curlew, Stints and Phalaropes	Scolopacidae	Charadriiformes
Red-necked Stint	Calidris	Calidris ruficollis	Snipe, Sandpipers, Godwits, Curlew, Stints and Phalaropes	Scolopacidae	Charadriiformes
Long-toed Stint	Calidris	Calidris subminuta	Snipe, Sandpipers, Godwits, Curlew, Stints and Phalaropes	Scolopacidae	Charadriiformes
Great Knot	Calidris	Calidris tenuirostris	Snipe, Sandpipers, Godwits, Curlew, Stints and Phalaropes	Scolopacidae	Charadriiformes
Latham's Snipe	Gallinago	Gallinago hardwickii	Snipe, Sandpipers, Godwits, Curlew, Stints and Phalaropes	Scolopacidae	Charadriiformes
Swinhoe's Snipe	Gallinago	Gallinago megala	Snipe, Sandpipers, Godwits, Curlew, Stints and Phalaropes	Scolopacidae	Charadriiformes
Pintail Snipe	Gallinago	Gallinago stenura	Snipe, Sandpipers, Godwits, Curlew, Stints and Phalaropes	Scolopacidae	Charadriiformes
Broad-billed Sandpiper	Calidris	Limicola falcinellus	Snipe, Sandpipers, Godwits, Curlew, Stints and Phalaropes	Scolopacidae	Charadriiformes
Short-billed Dowitcher	Limnodromus	Limnodromus griseus	Snipe, Sandpipers, Godwits, Curlew, Stints and Phalaropes	Scolopacidae	Charadriiformes
Asian Dowitcher	Limnodromus	Limnodromus semipalmatus	Snipe, Sandpipers, Godwits, Curlew, Stints and Phalaropes	Scolopacidae	Charadriiformes
Hudsonian Godwit	Limosa	Limosa haemastica	Snipe, Sandpipers, Godwits, Curlew, Stints and Phalaropes	Scolopacidae	Charadriiformes
Bar-tailed Godwit	Limosa	Limosa lapponica	Snipe, Sandpipers, Godwits, Curlew, Stints and Phalaropes	Scolopacidae	Charadriiformes
Black-tailed Godwit	Limosa	Limosa limosa	Snipe, Sandpipers, Godwits, Curlew, Stints and Phalaropes	Scolopacidae	Charadriiformes
Alaskan Whimbrel	Numenius	NA	Snipe, Sandpipers, Godwits, Curlew, Stints and Phalaropes	Scolopacidae	Charadriiformes
Eastern Siberian Whimbrel	Numenius	NA	Snipe, Sandpipers, Godwits, Curlew, Stints and Phalaropes	Scolopacidae	Charadriiformes
Eastern Eurasian Curlew	Numenius	NA	Snipe, Sandpipers, Godwits, Curlew, Stints and Phalaropes	Scolopacidae	Charadriiformes
Western Alaskan Bar-tailed Godwit	Limosa	NA	Snipe, Sandpipers, Godwits, Curlew, Stints and Phalaropes	Scolopacidae	Charadriiformes
Northern Siberian Bar-tailed Godwit	Limosa	NA	Snipe, Sandpipers, Godwits, Curlew, Stints and Phalaropes	Scolopacidae	Charadriiformes
Eastern Siberian Black-tailed Godwit	Limosa	NA	Snipe, Sandpipers, Godwits, Curlew, Stints and Phalaropes	Scolopacidae	Charadriiformes
Palaearctic Ruddy Turnstone	Arenaria	NA	Snipe, Sandpipers, Godwits, Curlew, Stints and Phalaropes	Scolopacidae	Charadriiformes
New Siberian Islands Red Knot	Calidris	NA	Snipe, Sandpipers, Godwits, Curlew, Stints and Phalaropes	Scolopacidae	Charadriiformes
North-eastern Siberian Red Knot	Calidris	NA	Snipe, Sandpipers, Godwits, Curlew, Stints and Phalaropes	Scolopacidae	Charadriiformes
Eastern Siberian Broad-billed Sandpiper	Calidris	NA	Snipe, Sandpipers, Godwits, Curlew, Stints and Phalaropes	Scolopacidae	Charadriiformes
Eastern Sanderling	Calidris	NA	Snipe, Sandpipers, Godwits, Curlew, Stints and Phalaropes	Scolopacidae	Charadriiformes
Dunlin (ssp.)	Calidris	NA	Snipe, Sandpipers, Godwits, Curlew, Stints and Phalaropes	Scolopacidae	Charadriiformes
Short-billed Dowitcher (ssp.)	Limnodromus	NA	Snipe, Sandpipers, Godwits, Curlew, Stints and Phalaropes	Scolopacidae	Charadriiformes
Common Redshank (ssp.)	Tringa	NA	Snipe, Sandpipers, Godwits, Curlew, Stints and Phalaropes	Scolopacidae	Charadriiformes
Eurasian Curlew	Numenius	Numenius arquata	Snipe, Sandpipers, Godwits, Curlew, Stints and Phalaropes	Scolopacidae	Charadriiformes
Eastern Curlew	Numenius	Numenius madagascariensis	Snipe, Sandpipers, Godwits, Curlew, Stints and Phalaropes	Scolopacidae	Charadriiformes
Little Curlew	Numenius	Numenius minutus	Snipe, Sandpipers, Godwits, Curlew, Stints and Phalaropes	Scolopacidae	Charadriiformes
Whimbrel	Numenius	Numenius phaeopus	Snipe, Sandpipers, Godwits, Curlew, Stints and Phalaropes	Scolopacidae	Charadriiformes
Bristle-thighed Curlew	Numenius	Numenius tahitiensis	Snipe, Sandpipers, Godwits, Curlew, Stints and Phalaropes	Scolopacidae	Charadriiformes
Grey Phalarope	Phalaropus	Phalaropus fulicaria	Snipe, Sandpipers, Godwits, Curlew, Stints and Phalaropes	Scolopacidae	Charadriiformes
Red-necked Phalarope	Phalaropus	Phalaropus lobatus	Snipe, Sandpipers, Godwits, Curlew, Stints and Phalaropes	Scolopacidae	Charadriiformes
Ruff	Calidris	Philomachus pugnax	Snipe, Sandpipers, Godwits, Curlew, Stints and Phalaropes	Scolopacidae	Charadriiformes
Wilson's Phalarope	Steganopus	Steganopus tricolor	Snipe, Sandpipers, Godwits, Curlew, Stints and Phalaropes	Scolopacidae	Charadriiformes
Grey-tailed Tattler	Tringa	Tringa brevipes	Snipe, Sandpipers, Godwits, Curlew, Stints and Phalaropes	Scolopacidae	Charadriiformes
Spotted Redshank	Tringa	Tringa erythropus	Snipe, Sandpipers, Godwits, Curlew, Stints and Phalaropes	Scolopacidae	Charadriiformes
Lesser Yellowlegs	Tringa	Tringa flavipes	Snipe, Sandpipers, Godwits, Curlew, Stints and Phalaropes	Scolopacidae	Charadriiformes
Wood Sandpiper	Tringa	Tringa glareola	Snipe, Sandpipers, Godwits, Curlew, Stints and Phalaropes	Scolopacidae	Charadriiformes
Nordmann's Greenshank	Tringa	Tringa guttifer	Snipe, Sandpipers, Godwits, Curlew, Stints and Phalaropes	Scolopacidae	Charadriiformes
Wandering Tattler	Tringa	Tringa incana	Snipe, Sandpipers, Godwits, Curlew, Stints and Phalaropes	Scolopacidae	Charadriiformes
Common Greenshank	Tringa	Tringa nebularia	Snipe, Sandpipers, Godwits, Curlew, Stints and Phalaropes	Scolopacidae	Charadriiformes
Green Sandpiper	Tringa	Tringa ochropus	Snipe, Sandpipers, Godwits, Curlew, Stints and Phalaropes	Scolopacidae	Charadriiformes
Marsh Sandpiper	Tringa	Tringa stagnatilis	Snipe, Sandpipers, Godwits, Curlew, Stints and Phalaropes	Scolopacidae	Charadriiformes
Common Redshank	Tringa	Tringa totanus	Snipe, Sandpipers, Godwits, Curlew, Stints and Phalaropes	Scolopacidae	Charadriiformes
Buff-breasted Sandpiper	Calidris	Tryngites subruficollis	Snipe, Sandpipers, Godwits, Curlew, Stints and Phalaropes	Scolopacidae	Charadriiformes
Terek Sandpiper	Xenus	Xenus cinereus	Snipe, Sandpipers, Godwits, Curlew, Stints and Phalaropes	Scolopacidae	Charadriiformes
Banded Stilt	Cladorhynchus	Cladorhynchus leucocephalus	Stilts and Avocets	Recurvirostridae	Charadriiformes
Black-winged Stilt	Himantopus	Himantopus leucocephalus	Stilts and Avocets	Recurvirostridae	Charadriiformes
Red-necked Avocet	Recurvirostra	Recurvirostra novaehollandiae	Stilts and Avocets	Recurvirostridae	Charadriiformes
Black-necked Stork	Ephippiorhynchus	Ephippiorhynchus asiaticus	Storks	Ciconiidae	Pelecaniformes
Torresian Black-necked Stork	Ephippiorhynchus	NA	Storks	Ciconiidae	Pelecaniformes
